# Supplementary material for: Insights into the Mechanisms Underlying Ultraviolet-C Induced Resveratrol Metabolism in Grapevine (V. amurensis Rupr.) cv. “Tonghua-3”
Source: Front Plant Sci. 2016 Apr 19;7:503. doi: 10.3389/fpls.2016.00503 (PMC4835806; doi:10.3389/fpls.2016.00503)
Supplement: Table S1 — Number of reads cleaned and mapped with Tophat following UV-C irradiation of Tonghua-3 mature grape berries. 4h-T1, 4h-T2, 24h-T1, 24h-T2: treated samples 4 and 24 h following UV-C irradiation; 4h-CK1, 4h-CK2, 24h-CK1, 24h-CK2: untreated samples at 4 and 24 h. [file DataSheet1.XLS]

## Sheet: Table S1
Supplementary Table S1 Number of reads cleaned， mapped with Tophat， Per base sequence quality (average) and Number of transcripts (RPKM>=1) following UV-C irradiation of ‘Tonghua-3’ mature grape berries
Sample	No. Clean Reads	No. mapped reads	Mapping Percentage (%)	Per base sequence quality (average)	Number of transcripts (RPKM>=1)
4h-CK1	5303339	3188596	60.12	32-39	15178
4h-CK21	5782270	4230099	73.16	32-39	15321
4h-T1	6586461	5060563	76.83	32-39	15107
4h-T2	5279179	2657653	50.34	28-39	15017
24h-CK1	5246868	4084797	77.85	32-39	15639
24h CK-2	6548235	4754622	72.61	32-39	15025
24h-T1	6793064	5370106	79.05	32-39	15539
24h-T2	5997726	4882099	81.4	32-39	15246
