# Supplementary material for: Insights into the Mechanisms Underlying Ultraviolet-C Induced Resveratrol Metabolism in Grapevine (V. amurensis Rupr.) cv. “Tonghua-3”
Source: Front Plant Sci. 2016 Apr 19;7:503. doi: 10.3389/fpls.2016.00503 (PMC4835806; doi:10.3389/fpls.2016.00503)
Supplement: Table S2 — Correlation coefficients of transcriptome profiles among the RNA-Seq samples from Tonghua-3 mature grape berries. 4h-T1, 4h-T2, 24h-T1, 24h-T2: treated samples 4 and 24 h post-irradiation; 4h-CK1, 4h-CK2, 24h-CK1, 24h-CK2: untreated samples at 4 and 24 h. [file DataSheet2.XLS]

## Sheet: Table S2
Supplementary Table S2 Correlation coefficients of transcriptome profiles among RNA-seq samples from ‘Tonghua-3’ mature grape berries
Sample	CK4h-1	CK4h-2	T4h-1	T4h-2	CK24h-1	CK24h-2	T24h-1	T24h-2
4h-CK1	1	0.99	0.92	0.96	0.92	0.97	0.54	0.69
4h-CK2	0.99	1	0.94	0.96	0.95	0.98	0.57	0.72
4h-T1	0.92	0.94	1	0.95	0.93	0.93	0.65	0.79
4h-T2	0.96	0.96	0.95	1	0.88	0.94	0.56	0.7
24h-CK1	0.92	0.95	0.93	0.88	1	0.97	0.64	0.77
24h-CK2	0.97	0.98	0.93	0.94	0.97	1	0.58	0.73
24h-T1	0.54	0.57	0.65	0.56	0.64	0.58	1	0.97
24h-T2	0.69	0.72	0.79	0.7	0.77	0.73	0.97	1
