# Supplementary material for: Insights into the Mechanisms Underlying Ultraviolet-C Induced Resveratrol Metabolism in Grapevine (V. amurensis Rupr.) cv. “Tonghua-3”
Source: Front Plant Sci. 2016 Apr 19;7:503. doi: 10.3389/fpls.2016.00503 (PMC4835806; doi:10.3389/fpls.2016.00503)
Supplement: Table S3 — Full list of differentially expressed genes 4 h following UV-C radiation. Includes grapevine gene ID, GenBank top hit accession number, annotation and fold-change compared with untreated control samples. [file DataSheet3.XLS]

## Sheet: Table S3
Supplementary Table S3. Full list of genes differentially expressed under UV-C radiation after 4 h
GeneID	GenBank top hit accession	Decsription	Fold-change
GSVIVT01009962001	XP_002510573	zinc finger protein, putative [Ricinus communis]	-6.64386
GSVIVT01009963001	XP_002510573	zinc finger protein, putative [Ricinus communis]	-6.64386
GSVIVT01009961001	XP_002510573	zinc finger protein, putative [Ricinus communis]	-4.64386
GSVIVT01010633001	ABB72805	Per1-like family protein [Solanum tuberosum]	-3.8365
GSVIVT01036673001	CBI35122	unnamed protein product [Vitis vinifera]	-3.8365
GSVIVT01011437001	XP_002533125	Alpha-expansin 5 precursor, putative [Ricinus communis]	-3.32193
GSVIVT01032613001	XP_002326030	beta-ketoacyl-coa synthase family protein [Populus trichocarpa]	-3.18442
GSVIVT01001575001	XP_002517677	receptor-kinase, putative [Ricinus communis]	-2.8365
GSVIVT01024610001	XP_002517738	Anthranilate N-benzoyltransferase protein, putative [Ricinus communis]	-2.8365
GSVIVT01001272001	XP_002272774	PREDICTED: similar to vacuolar invertase 2, GIN2 isoform 1 [Vitis vinifera]	-2.73697
GSVIVT01016002001	CBI25200	unnamed protein product [Vitis vinifera]	-2.55639
GSVIVT01009650001	ACU20013	unknown [Glycine max]	-2.47393
GSVIVT01000017001	XP_002520396	Serine/threonine-protein kinase PBS1, putative [Ricinus communis]	-2.39593
GSVIVT01000107001	BAF91722	putative SHORT-ROOT protein [Ipomoea nil]	-2.39593
GSVIVT01000499001	XP_002270326	PREDICTED: secologanin synthase [Vitis vinifera]	-2.32193
GSVIVT01033359001	AAK81876	polygalacturonase PG1 [Vitis vinifera]	-2.25154
GSVIVT01016733001	XP_002532721	conserved hypothetical protein [Ricinus communis]	-2.18442
GSVIVT01010468001	ACO52469	anthocyanin-O-methyltransferase [Vitis vinifera]	-2.18442
GSVIVT01037059001	XP_002522132	serine carboxypeptidase, putative [Ricinus communis]	-2.18442
GSVIVT01035745001	AAQ54554	putative senescence-associated protein SAG102 [Malus x domestica]	-2.18442
GSVIVT01010463001	ACO52469	anthocyanin-O-methyltransferase [Vitis vinifera]	-2.12029
GSVIVT01009611001	XP_002510316	BRASSINOSTEROID INSENSITIVE 1-associated receptor kinase 1 precursor, putative [Ricinus communis]	-2.05889
GSVIVT01015767001	XP_002531674	ATP-binding cassette transporter, putative [Ricinus communis]	-2.05889
GSVIVT01025206001	XP_002529933	carboxy-lyase, putative [Ricinus communis]	-2.05889
GSVIVT01010469001	ACO52469	anthocyanin-O-methyltransferase [Vitis vinifera]	-2.05889
GSVIVT01038444001	XP_002531443	serine-threonine protein kinase, plant-type, putative [Ricinus communis]	-2.05889
GSVIVT01027539001	XP_002511745	cytochrome P450, putative [Ricinus communis]	-2
GSVIVT01008979001	XP_002528981	metal ion binding protein, putative [Ricinus communis]	-1.94342
GSVIVT01027145001	CAN71950	hypothetical protein VITISV_024307 [Vitis vinifera]	-1.94342
GSVIVT01020106001	XP_002517446	acetylglucosaminyltransferase, putative [Ricinus communis]	-1.94342
GSVIVT01031042001	ACT21783	CER6 [Solanum lycopersicum]	-1.94342
GSVIVT01011897001	XP_002533412	transcription factor, putative [Ricinus communis]	-1.88897
GSVIVT01010466001	ACO52469	anthocyanin-O-methyltransferase [Vitis vinifera]	-1.88897
GSVIVT01034072001	ABA42922	glyoxal oxidase [Vitis pseudoreticulata]	-1.88897
GSVIVT01001833001	XP_002875366	hypothetical protein ARALYDRAFT_484507 [Arabidopsis lyrata subsp. lyrata]	-1.8365
GSVIVT01030494001	XP_002525323	oligopeptide transporter, putative [Ricinus communis]	-1.8365
GSVIVT01036804001	XP_002890169	hypothetical protein ARALYDRAFT_471848 [Arabidopsis lyrata subsp. lyrata]	-1.8365
GSVIVT01011569001	NP_178308	uncharacterized protein [Arabidopsis thaliana]	-1.78588
GSVIVT01022659001	XP_002265406	PREDICTED: similar to myb-related transcription factor VvMYBA1 [Vitis vinifera]	-1.78588
GSVIVT01022664001	XP_002265885	PREDICTED: myb-related transcription factor VvMYBA1 [Vitis vinifera]	-1.73697
GSVIVT01023740001	NP_200588	protein WAX2 [Arabidopsis thaliana]	-1.73697
GSVIVT01013999001	CAN63381	hypothetical protein VITISV_018438 [Vitis vinifera]	-1.68966
GSVIVT01015998001	AAN62341	CTV.12 [Citrus trifoliata]	-1.68966
GSVIVT01017303001	BAK55736	UDP-glucose glucosyltransferase [Gardenia jasminoides]	-1.68966
GSVIVT01024473001	NP_199928	Mitochondrial import inner membrane translocase subunit Tim17/Tim22/Tim23 family protein [Arabidopsis thaliana]	-1.68966
GSVIVT01035504001	XP_002309451	beta-ketoacyl-coa synthase family protein [Populus trichocarpa]	-1.68966
GSVIVT01037251001	XP_002298479	cytochrome P450 [Populus trichocarpa]	-1.68966
GSVIVT01038001001	CBI24205	unnamed protein product [Vitis vinifera]	-1.68966
GSVIVT01011768001	ABW34393	R2R3 MYB C2 repressor motif-like1 protein [Vitis vinifera]	-1.64386
GSVIVT01036464001	XP_002533639	cinnamoyl-CoA reductase, putative [Ricinus communis]	-1.64386
GSVIVT01032239001	ADG36381	promoter-binding protein SPL10 [Vitis vinifera]	-1.64386
GSVIVT01034704001	ADJ57933	cytochrome P450 [Solanum torvum]	-1.64386
GSVIVT01002962001	XP_002302279	predicted protein [Populus trichocarpa]	-1.55639
GSVIVT01003999001	AAP51059	latex cyanogenic beta glucosidase [Hevea brasiliensis]	-1.55639
GSVIVT01014943001	XP_002270501	PREDICTED: hypothetical protein [Vitis vinifera]	-1.55639
GSVIVT01020818001	XP_002521576	Oxygen-evolving enhancer protein 2, chloroplast precursor, putative [Ricinus communis]	-1.55639
GSVIVT01025562001	ABS18429	WRKY29 [Glycine max]	-1.55639
GSVIVT01024794001	ABN13123	transcription factor DIV2 [Bournea leiophylla]	-1.51457
GSVIVT01009503001	XP_002510224	protein translocase, putative [Ricinus communis]	-1.47393
GSVIVT01013992001	CBI38640	unnamed protein product [Vitis vinifera]	-1.47393
GSVIVT01028879001	ACN91542	anthocyanin permease 1 [Vitis vinifera]	-1.47393
GSVIVT01024228001	XP_002525670	ATP-binding cassette transporter, putative [Ricinus communis]	-1.47393
GSVIVT01030503001	XP_002525335	Glucan endo-1,3-beta-glucosidase precursor, putative [Ricinus communis]	-1.47393
GSVIVT01022656001	BAD18978	myb-relared transcription factor VvMYBA2 [Vitis vinifera]	-1.4344
GSVIVT01037337001	XP_002298461	f-box family protein [Populus trichocarpa]	-1.4344
GSVIVT01010068001	XP_002514371	ctp synthase, putative [Ricinus communis]	-1.39593
GSVIVT01009392001	XP_002510132	ubiquitin-protein ligase, putative [Ricinus communis]	-1.35845
GSVIVT01028882001	ACN88706	putative anthocyanin permease [Vitis vinifera]	-1.32193
GSVIVT01013373001	XP_002510680	hedgehog receptor, putative [Ricinus communis]	-1.2863
GSVIVT01024419001	BAB41020	UDP-glucose:flavonoid 3-O-glucosyltransferase [Vitis vinifera]	-1.2863
GSVIVT01031529001	XP_002513520	ATP-binding cassette transporter, putative [Ricinus communis]	-1.2863
GSVIVT01012577001	XP_002513630	UDP-glucosyltransferase, putative [Ricinus communis]	-1.25154
GSVIVT01032230001	BAJ84106	cytochrome P450 [Vitis vinifera]	-1.25154
GSVIVT01009376001	AAD10774	cytochrome b5 DIF-F [Petunia x hybrida]	-1.25154
GSVIVT01007043001	XP_002522779	cellulose synthase, putative [Ricinus communis]	-1.21759
GSVIVT01026248001	XP_002865281	protein binding protein [Arabidopsis lyrata subsp. lyrata]	-1.21759
GSVIVT01007582001	ADB90475	pectate lyase [Gossypium herbaceum]	-1.18442
GSVIVT01008065001	XP_002511518	homeobox protein, putative [Ricinus communis]	-1.18442
GSVIVT01008576001	NP_568744	HVA22-like protein e [Arabidopsis thaliana]	-1.18442
GSVIVT01008073001	ADH21397	nitrate transporter [Citrus trifoliata]	-1.18442
GSVIVT01034162001	ACK36943	expansin [Annona cherimola]	-1.18442
GSVIVT01023743001	NP_194770	sequence-specific DNA binding transcription factor [Arabidopsis thaliana]	-1.18442
GSVIVT01036604001	XP_002882774	hypothetical protein ARALYDRAFT_897442 [Arabidopsis lyrata subsp. lyrata]	-1.18442
GSVIVT01036893001	CAN79147	hypothetical protein VITISV_005419 [Vitis vinifera]	-1.18442
GSVIVT01024875001	BAI39596	protein phosphatase 2C AHG3 homolog [Solanum lycopersicum]	-1.152
GSVIVT01008288001	ABC86738	ribulose-1,5-bisphophate carboxylase/oxygenase small subunit [Vitis pseudoreticulata]	-1.12029
GSVIVT01017890001	NP_197410	heavy metal transport/detoxification domain-containing protein [Arabidopsis thaliana]	-1.12029
GSVIVT01019523001	XP_002303645	glycosyl hydrolase family 9 [Populus trichocarpa]	-1.12029
GSVIVT01022301001	NP_001147841	auxin Efflux Carrier family protein [Zea mays]	-1.12029
GSVIVT01032218001	BAJ84107	Cytochrome P450 [Vitis vinifera]	-1.08927
GSVIVT01029349001	XP_002331918	oligopeptide transporter OPT family [Populus trichocarpa]	-1.08927
GSVIVT01024252001	EEC78244	hypothetical protein OsI_17902 [Oryza sativa Indica Group]	-1.08927
GSVIVT01025349001	XP_002513435	BRASSINOSTEROID INSENSITIVE 1-associated receptor kinase 1 precursor, putative [Ricinus communis]	-1.08927
GSVIVT01035743001	XP_002519457	zinc finger protein, putative [Ricinus communis]	-1.08927
GSVIVT01023063001	CBI23908	unnamed protein product [Vitis vinifera]	-1.05889
GSVIVT01032056001	XP_002513189	arginine/serine rich splicing factor sf4/14, putative [Ricinus communis]	-1.05889
GSVIVT01023817001	XP_002512945	Ocs element-binding factor, putative [Ricinus communis]	-1.02915
GSVIVT01000020001	XP_002517156	mahogunin, putative [Ricinus communis]	1.01436
GSVIVT01031131001	NP_198128	Hypoxia-responsive family protein [Arabidopsis thaliana]	1.01436
GSVIVT01014091001	ACJ11756	rhamnose synthase [Gossypium hirsutum]	1.01436
GSVIVT01000043001	XP_002512372	peroxisomal membrane protein pmp34, putative [Ricinus communis]	1.01436
GSVIVT01021168001	XP_002522533	Nudix hydrolase 15, mitochondrial precursor, putative [Ricinus communis]	1.01436
GSVIVT01028033001	ADW66129	late embryogenesis abundant protein Lea5 [Solanum nigrum]	1.01436
GSVIVT01035380001	XP_002516087	Grave disease carrier protein, putative [Ricinus communis]	1.01436
GSVIVT01021252001	XP_002522247	WRKY transcription factor, putative [Ricinus communis]	1.02148
GSVIVT01016721001	ADI39634	plastid jasmonates ZIM-domain protein [Hevea brasiliensis]	1.02148
GSVIVT01015042001	ADI39634	plastid jasmonates ZIM-domain protein [Hevea brasiliensis]	1.02148
GSVIVT01025592001	XP_002534261	ankyrin repeat-containing protein, putative [Ricinus communis]	1.02857
GSVIVT01037520001	XP_002515855	fk506 binding protein, putative [Ricinus communis]	1.02857
GSVIVT01019702001	XP_002300524	NAC domain protein, IPR003441 [Populus trichocarpa]	1.03562
GSVIVT01009475001	XP_002863727	hypothetical protein ARALYDRAFT_494732 [Arabidopsis lyrata subsp. lyrata]	1.04264
GSVIVT01014540001	XP_002534445	Minor allergen Alt a, putative [Ricinus communis]	1.04264
GSVIVT01025236001	XP_002513516	poly(p)/ATP NAD kinase, putative [Ricinus communis]	1.04264
GSVIVT01035081001	CBI22950	unnamed protein product [Vitis vinifera]	1.04264
GSVIVT01035083001	XP_002271211	PREDICTED: hypothetical protein [Vitis vinifera]	1.04264
GSVIVT01035144001	AAZ05072	hypoxia-responsive family protein [Citrus sinensis]	1.04963
GSVIVT01029989001	XP_002518000	diacylglycerol kinase, alpha, putative [Ricinus communis]	1.04963
GSVIVT01007329001	XP_002533397	ARF GTPase activator, putative [Ricinus communis]	1.05658
GSVIVT01009465001	XP_002510189	protein binding protein, putative [Ricinus communis]	1.05658
GSVIVT01010619001	XP_002510840	protein binding protein, putative [Ricinus communis]	1.0635
GSVIVT01023932001	ABI34692	bZIP transcription factor bZIP107 [Glycine max]	1.0635
GSVIVT01020843001	XP_002526648	Enoyl-CoA hydratase, mitochondrial precursor, putative [Ricinus communis]	1.07039
GSVIVT01031228001	ABB13620	USP-like protein [Astragalus sinicus]	1.07724
GSVIVT01008048001	ACV71019	UPA19 [Capsicum annuum]	1.08406
GSVIVT01022068001	XP_002865017	nitrogen regulation family protein [Arabidopsis lyrata subsp. lyrata]	1.08406
GSVIVT01019131001	XP_002512620	abc transporter, putative [Ricinus communis]	1.09761
GSVIVT01023098001	NP_565283	SNARE associated Golgi protein [Arabidopsis thaliana]	1.09761
GSVIVT01032879001	XP_002530995	kinase, putative [Ricinus communis]	1.11103
GSVIVT01003667001	XP_002269141	PREDICTED: similar to Protein kinase-like [Vitis vinifera]	1.12433
GSVIVT01033306001	AEI70328	calcium-dependent protein kinase [Hevea brasiliensis]	1.12433
GSVIVT01008002001	XP_002514760	catalytic, putative [Ricinus communis]	1.13093
GSVIVT01000445001	XP_002513231	s-receptor kinase, putative [Ricinus communis]	1.1375
GSVIVT01014485001	CBI35387	unnamed protein product [Vitis vinifera]	1.14405
GSVIVT01021099001	NP_564307	MAC/Perforin domain-containing protein [Arabidopsis thaliana]	1.14405
GSVIVT01015039001	NP_565095	uncharacterized protein [Arabidopsis thaliana]	1.14405
GSVIVT01029798001	XP_002262698	PREDICTED: similar to somatic embryogenesis receptor-like kinase 3 [Vitis vinifera]	1.14405
GSVIVT01036049001	XP_002514419	Chaperone protein dnaJ, putative [Ricinus communis]	1.14405
GSVIVT01008482001	XP_002533849	nuclear transcription factor, X-box binding, putative [Ricinus communis]	1.15056
GSVIVT01015018001	ADY68846	sucrose synthase [Gossypium herbaceum subsp. africanum]	1.15056
GSVIVT01027670001	AAV64030	5-enolpyruvylshikimate 3-phosphate synthase [Camptotheca acuminata]	1.15056
GSVIVT01023919001	XP_002534094	Beta-expansin 1a precursor, putative [Ricinus communis]	1.15704
GSVIVT01009466001	XP_002510189	protein binding protein, putative [Ricinus communis]	1.1635
GSVIVT01033088001	XP_002511176	acetolactate synthase, putative [Ricinus communis]	1.1635
GSVIVT01018511001	NP_194266	protein trichome birefringence-like 18 [Arabidopsis thaliana]	1.16993
GSVIVT01022410001	NP_849433	MAC/Perforin domain-containing protein [Arabidopsis thaliana]	1.16993
GSVIVT01003722001	AEL95441	calmodulin-binding protein [Populus euphratica]	1.16993
GSVIVT01001399001	XP_002268857	PREDICTED: hypothetical protein [Vitis vinifera]	1.18269
GSVIVT01006497001	XP_002521703	phosphoserine aminotransferase, putative [Ricinus communis]	1.18269
GSVIVT01027566001	XP_002511752	Gibberellin receptor GID1, putative [Ricinus communis]	1.18269
GSVIVT01030505001	AEE00747	armadillo repeat-containing protein [Gossypium hirsutum]	1.18269
GSVIVT01027990001	XP_002523063	multidrug resistance-associated protein 2, 6 (mrp2, 6), abc-transoprter, putative [Ricinus communis]	1.18903
GSVIVT01031026001	XP_002521224	Monoglyceride lipase, putative [Ricinus communis]	1.18903
GSVIVT01015152001	NP_194336	ribosomal protein L18ae family protein [Arabidopsis thaliana]	1.19535
GSVIVT01015220001	XP_002514144	1-aminocyclopropane-1-carboxylate oxidase, putative [Ricinus communis]	1.19535
GSVIVT01014254001	XP_002518375	ring finger protein, putative [Ricinus communis]	1.20163
GSVIVT01008133001	XP_002514626	Alpha-1,4-glucan-protein synthase [UDP-forming], putative [Ricinus communis]	1.20789
GSVIVT01026708001	XP_002524007	Phospholipase C 3 precursor, putative [Ricinus communis]	1.20789
GSVIVT01015119001	XP_002514072	phosphatidylcholine-sterol O-acyltransferase, putative [Ricinus communis]	1.22651
GSVIVT01036722001	XP_002894565	LEM3 (ligand-effect modulator 3) family protein [Arabidopsis lyrata subsp. lyrata]	1.22651
GSVIVT01007706001	ACM89540	protein kinase family protein [Glycine max]	1.23266
GSVIVT01021609001	XP_002321859	cationic amino acid transporter [Populus trichocarpa]	1.23266
GSVIVT01035979001	XP_002512225	Mitochondrial import inner membrane translocase subunit tim23, putative [Ricinus communis]	1.23879
GSVIVT01035061001	XP_002274483	PREDICTED: similar to pathogenesis-related protein 10.3 [Vitis vinifera]	1.25096
GSVIVT01029213001	ACN54324	NADPH:cytochrome P450 reductase [Gossypium hirsutum]	1.25096
GSVIVT01015089001	NP_568528	O-fucosyltransferase family protein [Arabidopsis thaliana]	1.25701
GSVIVT01012215001	NP_001077874	ureide permease 2 [Arabidopsis thaliana]	1.26303
GSVIVT01031028001	BAF02167	hypothetical protein [Arabidopsis thaliana]	1.26303
GSVIVT01019681001	XP_002269085	PREDICTED: hypothetical protein [Vitis vinifera]	1.26903
GSVIVT01003940001	AAG22488	pyruvate decarboxylase 1 [Vitis vinifera]	1.26903
GSVIVT01026542001	XP_002517222	E3 ubiquitin ligase PUB14, putative [Ricinus communis]	1.26903
GSVIVT01000784001	XP_002528547	big map kinase/bmk, putative [Ricinus communis]	1.27501
GSVIVT01022134001	BAI99728	heat stress transcription factor [Carica papaya]	1.28688
GSVIVT01008948001	XP_002513842	Beta-1,3-galactosyltransferase sqv-2, putative [Ricinus communis]	1.29278
GSVIVT01009531001	AAX99411	patatin-like protein [Gossypium hirsutum]	1.29278
GSVIVT01022459001	XP_002332458	cytochrome P450 [Populus trichocarpa]	1.29278
GSVIVT01031351001	XP_002278736	PREDICTED: germin-like protein 2 [Vitis vinifera]	1.29278
GSVIVT01038661001	NP_567779	heavy metal associated domain-containing protein [Arabidopsis thaliana]	1.29278
GSVIVT01005833001	NP_176319	lysine ketoglutarate reductase trans-splicing related 1 [Arabidopsis thaliana]	1.29866
GSVIVT01014631001	XP_002533032	multidrug resistance-associated protein 2, 6 (mrp2, 6), abc-transoprter, putative [Ricinus communis]	1.29866
GSVIVT01026304001	XP_002521588	amine oxidase, putative [Ricinus communis]	1.29866
GSVIVT01012198001	XP_002512099	UDP-glucose 6-dehydrogenase, putative [Ricinus communis]	1.30451
GSVIVT01017202001	XP_002514350	ATP-binding cassette transporter, putative [Ricinus communis]	1.31034
GSVIVT01021749001	XP_002529901	UDP-glucose 4-epimerase, putative [Ricinus communis]	1.31034
GSVIVT01013067001	ACU16085	unknown [Glycine max]	1.31615
GSVIVT01016099001	XP_002512755	transporter, putative [Ricinus communis]	1.31615
GSVIVT01035429001	ACZ48683	small heat shock protein 17.3 kDa [Vitis vinifera]	1.31615
GSVIVT01013135001	XP_002520066	cinnamoyl-CoA reductase, putative [Ricinus communis]	1.32193
GSVIVT01014361001	XP_002527599	rnf5, putative [Ricinus communis]	1.32769
GSVIVT01018093001	XP_002517029	serine-threonine protein kinase, plant-type, putative [Ricinus communis]	1.32769
GSVIVT01018778001	XP_002521658	calcium-dependent protein kinase, putative [Ricinus communis]	1.32769
GSVIVT01024400001	XP_002520028	AMP dependent CoA ligase, putative [Ricinus communis]	1.32769
GSVIVT01034044001	ADQ38903	phosphatidic acid phosphatase-like protein [Musa acuminata AAA Group]	1.32769
GSVIVT01038610001	NP_194498	26S proteasome regulatory particle chain RPT6-like protein [Arabidopsis thaliana]	1.32769
GSVIVT01032718001	NP_001148018	hypoxia induced protein conserved region containing protein [Zea mays]	1.33342
GSVIVT01003176001	BAG16524	C2 domain-containing protein [Capsicum chinense]	1.3505
GSVIVT01020678001	NP_565975	protein trichome birefringence-like 39 [Arabidopsis thaliana]	1.35614
GSVIVT01016667001	AAB57670	pectinesterase [Citrus sinensis]	1.35614
GSVIVT01020215001	AAV65494	trehalose 6-phosphate synthase [Gossypium hirsutum]	1.35614
GSVIVT01018628001	XP_002510945	trehalose-6-phosphate synthase, putative [Ricinus communis]	1.36177
GSVIVT01010734001	XP_002529753	biotin synthase, putative [Ricinus communis]	1.36737
GSVIVT01032888001	XP_002530992	kinase, putative [Ricinus communis]	1.36737
GSVIVT01016311001	ACU24282	unknown [Glycine max]	1.37851
GSVIVT01022196001	XP_002533927	protein binding protein, putative [Ricinus communis]	1.38405
GSVIVT01008756001	XP_002510592	ring finger protein, putative [Ricinus communis]	1.38957
GSVIVT01027723001	CAC48386	ethylene receptor [Fragaria x ananassa]	1.38957
GSVIVT01013761001	XP_002511391	Pantothenate kinase, putative [Ricinus communis]	1.40054
GSVIVT01010878001	NP_001154280	Core-2/I-branching beta-1,6-N-acetylglucosaminyltransferase family protein [Arabidopsis thaliana]	1.40599
GSVIVT01013786001	ACW82829	F-box/kelch protein [Vitis vinifera]	1.40599
GSVIVT01017201001	XP_002514350	ATP-binding cassette transporter, putative [Ricinus communis]	1.40599
GSVIVT01035898001	CBI21079	unnamed protein product [Vitis vinifera]	1.41143
GSVIVT01011565001	ABA18652	glutamate decarboxylase [Populus tremula x Populus alba]	1.41684
GSVIVT01027629001	NP_566042	little zipper 1 protein [Arabidopsis thaliana]	1.42223
GSVIVT01003163001	ACG48250	receptor protein kinase-like protein [Zea mays]	1.43829
GSVIVT01030338001	AAK58011	verticillium wilt disease resistance protein Ve2 [Solanum lycopersicum]	1.43829
GSVIVT01010951001	XP_002264560	PREDICTED: KUP1 [Vitis vinifera]	1.43829
GSVIVT01035441001	BAK61848	mitochondrial carrier protein [Citrus unshiu]	1.43829
GSVIVT01016739001	ADC34701	flavonoid 3' hydroxylase [Actinidia chinensis]	1.44361
GSVIVT01005305001	XP_002518592	Flavoprotein wrbA, putative [Ricinus communis]	1.4489
GSVIVT01007856001	AEM75098	enhanced disease susceptibility 1 [Vitis aestivalis]	1.45418
GSVIVT01027673001	AAV64030	5-enolpyruvylshikimate 3-phosphate synthase [Camptotheca acuminata]	1.45418
GSVIVT01027803001	CAC87043	transmembrane protein [Solanum tuberosum]	1.45418
GSVIVT01018889001	XP_002327785	cc-nbs-lrr resistance protein [Populus trichocarpa]	1.45943
GSVIVT01024651001	XP_002528768	UDP-glucosyltransferase, putative [Ricinus communis]	1.46467
GSVIVT01010949001	XP_002264560	PREDICTED: KUP1 [Vitis vinifera]	1.46989
GSVIVT01001305001	NP_567502	YbaK/aminoacyl-tRNA synthetase-associated domain-containing protein [Arabidopsis thaliana]	1.47508
GSVIVT01009728001	XP_002510406	phosphoric diester hydrolase, putative [Ricinus communis]	1.49057
GSVIVT01022067001	ACV92028	WRKY transcription factor 26 [(Populus tomentosa x P. bolleana) x P. tomentosa]	1.49057
GSVIVT01012131001	XP_002326448	heavy metal ATPase [Populus trichocarpa]	1.5008
GSVIVT01037956001	XP_002317068	jumonji domain protein [Populus trichocarpa]	1.5008
GSVIVT01019530001	XP_002509961	ring finger protein, putative [Ricinus communis]	1.50589
GSVIVT01029701001	ADL36846	TLP domain class transcription factor [Malus x domestica]	1.50589
GSVIVT01037653001	ADK79108	putative eukaryotic translation initiation factor SUI1 [Catharanthus roseus]	1.50589
GSVIVT01003660001	ABQ42034	putative receptor-interacting protein [Sonneratia caseolaris]	1.51096
GSVIVT01007922001	CBI15160	unnamed protein product [Vitis vinifera]	1.51096
GSVIVT01016288001	ACM45079	chorismate synthase [Vitis vinifera]	1.51096
GSVIVT01020556001	XP_002533553	Cell division protein kinase, putative [Ricinus communis]	1.51096
GSVIVT01033248001	XP_002533436	glycosyltransferase, putative [Ricinus communis]	1.51096
GSVIVT01025162001	XP_002526372	Protein MLO, putative [Ricinus communis]	1.51096
GSVIVT01003188001	XP_002274518	PREDICTED: similar to At1g61340 [Vitis vinifera]	1.51602
GSVIVT01006711001	XP_002531044	Stromal membrane-associated protein, putative [Ricinus communis]	1.51602
GSVIVT01007659001	XP_002511328	ATP binding protein, putative [Ricinus communis]	1.51602
GSVIVT01015155001	XP_002280877	PREDICTED: similar to putative mitogen-activated protein kinase kinase [Vitis vinifera]	1.52105
GSVIVT01034427001	XP_002523758	myosin vIII, putative [Ricinus communis]	1.52105
GSVIVT01037910001	AAO22065	NtPRp27-like protein [Solanum tuberosum]	1.53107
GSVIVT01035007001	NP_177209	cysteine-rich receptor-like protein kinase 2 [Arabidopsis thaliana]	1.53107
GSVIVT01015269001	XP_002514187	gamma glutamyl transpeptidases, putative [Ricinus communis]	1.53605
GSVIVT01024380001	AAN03474	syntaxin [Glycine max]	1.53605
GSVIVT01035351001	XP_002516467	ferrochelatase, putative [Ricinus communis]	1.53605
GSVIVT01024710001	XP_002521194	protein phosphatase 2c, putative [Ricinus communis]	1.54102
GSVIVT01032655001	CAN78033	hypothetical protein VITISV_017534 [Vitis vinifera]	1.54102
GSVIVT01008599001	XP_002512891	zinc finger protein, putative [Ricinus communis]	1.54597
GSVIVT01020023001	AAT40540	kelch repeat-containing F-box family protein, putative [Solanum demissum]	1.54597
GSVIVT01004747001	ACZ64260	RPM1 interacting protein 4 transcript 2 [Lactuca tenerrima]	1.5509
GSVIVT01007921001	XP_002514694	synaptosomal associated protein, putative [Ricinus communis]	1.55582
GSVIVT01009062001	XP_002513938	UDP-glucuronosyltransferase, putative [Ricinus communis]	1.55582
GSVIVT01010238001	XP_002518808	aldo-keto reductase, putative [Ricinus communis]	1.56071
GSVIVT01032027001	NP_181978	axi 1 protein-like protein [Arabidopsis thaliana]	1.56071
GSVIVT01035987001	XP_002515410	transporter, putative [Ricinus communis]	1.57046
GSVIVT01010326001	XP_002315633	multidrug resistance protein ABC transporter family [Populus trichocarpa]	1.57531
GSVIVT01020781001	XP_002525885	Heat shock factor protein, putative [Ricinus communis]	1.57531
GSVIVT01032563001	XP_002517437	prolyl 4-hydroxylase alpha subunit, putative [Ricinus communis]	1.57531
GSVIVT01010196001	CBI27452	unnamed protein product [Vitis vinifera]	1.58496
GSVIVT01034268001	XP_002514493	protein phosphatase 2c, putative [Ricinus communis]	1.58496
GSVIVT01014632001	NP_187917	ABC transporter C family member 7 [Arabidopsis thaliana]	1.58976
GSVIVT01035897001	XP_002515442	ccr4-associated factor, putative [Ricinus communis]	1.58976
GSVIVT01016122001	NP_564034	D-3-phosphoglycerate dehydrogenase [Arabidopsis thaliana]	1.59455
GSVIVT01018926001	XP_002876053	hypothetical protein ARALYDRAFT_906429 [Arabidopsis lyrata subsp. lyrata]	1.59932
GSVIVT01034732001	XP_002534443	conserved hypothetical protein [Ricinus communis]	1.59932
GSVIVT01011353001	XP_002282644	PREDICTED: hypothetical protein isoform 3 [Vitis vinifera]	1.60407
GSVIVT01038653001	XP_002270496	PREDICTED: similar to caffeic acid O-methyltransferase [Vitis vinifera]	1.60407
GSVIVT01003207001	ACG47634	calmodulin binding protein [Zea mays]	1.60881
GSVIVT01008094001	XP_002511486	Rhicadhesin receptor precursor, putative [Ricinus communis]	1.60881
GSVIVT01038642001	XP_002518937	Cucumisin precursor, putative [Ricinus communis]	1.60881
GSVIVT01017946001	XP_002516773	Protein SSM1, putative [Ricinus communis]	1.61353
GSVIVT01033567001	XP_002534401	Calcium-binding allergen Ole e, putative [Ricinus communis]	1.61353
GSVIVT01034344001	CAQ58629	pyruvate kinase [Vitis vinifera]	1.61353
GSVIVT01010318001	XP_002514975	protein phosphatase 2a, regulatory subunit, putative [Ricinus communis]	1.61824
GSVIVT01007227001	XP_002534038	Aspartic proteinase nepenthesin-1 precursor, putative [Ricinus communis]	1.62293
GSVIVT01033033001	XP_002512887	glycerophosphodiester phosphodiesterase, putative [Ricinus communis]	1.62293
GSVIVT01015560001	AAF66242	dicyanin [Solanum lycopersicum]	1.62293
GSVIVT01014629001	BAF63397	multidrug resistance-associated protein [Fagopyrum esculentum]	1.62761
GSVIVT01038720001	XP_002265870	PREDICTED: hypothetical protein [Vitis vinifera]	1.63227
GSVIVT01016991001	XP_002278313	PREDICTED: similar to PDR8/PEN3 (PLEIOTROPIC DRUG RESISTANCE8); ATPase, coupled to transmembrane movement of substances / cadmium ion transmembrane transporter [Vitis vinifera]	1.63691
GSVIVT01032833001	XP_002534435	hydrolase, putative [Ricinus communis]	1.63691
GSVIVT01013057001	XP_002520032	Cellulose synthase A catalytic subunit 3 [UDP-forming], putative [Ricinus communis]	1.64155
GSVIVT01019989001	CBI31962	unnamed protein product [Vitis vinifera]	1.64616
GSVIVT01010644001	ABA01327	L-idonate dehydrogenase [Vitis vinifera]	1.65076
GSVIVT01033651001	A7PQS0	RecName: Full=S-adenosylmethionine synthase 1; Short=AdoMet synthase 1; AltName: Full=Methionine adenosyltransferase 1; Short=MAT 1	1.65535
GSVIVT01006353001	XP_002518601	S-locus-specific glycoprotein S6 precursor, putative [Ricinus communis]	1.65535
GSVIVT01033746001	XP_002532431	transcription factor, putative [Ricinus communis]	1.65992
GSVIVT01015214001	XP_002514101	Thioredoxin, putative [Ricinus communis]	1.66448
GSVIVT01027811001	BAC07544	myb-related transcription factor VlMYBB1-2 [Vitis labrusca x Vitis vinifera]	1.66903
GSVIVT01020000001	XP_002522423	sur2 hydroxylase/desaturase, putative [Ricinus communis]	1.66903
GSVIVT01034944001	CAP59643	putative neutral invertase [Vitis vinifera]	1.66903
GSVIVT01018057001	ABE01402	ATP-sulfurylase [Camellia sinensis]	1.67356
GSVIVT01016558001	NP_001147221	plant-specific domain TIGR01615 family protein [Zea mays]	1.67356
GSVIVT01026876001	AED99886	glycosyltransferase [Panax notoginseng]	1.67356
GSVIVT01009928001	XP_002510548	Zeamatin precursor, putative [Ricinus communis]	1.67807
GSVIVT01003193001	XP_002305655	f-box family protein [Populus trichocarpa]	1.68257
GSVIVT01022165001	BAB86897	syringolide-induced protein B13-1-1 [Glycine max]	1.69153
GSVIVT01028848001	XP_002535232	metal ion binding protein, putative [Ricinus communis]	1.70044
GSVIVT01027207001	XP_002514445	phospholipid-transporting atpase, putative [Ricinus communis]	1.70044
GSVIVT01034231001	XP_002273178	PREDICTED: similar to CBL-interacting protein kinase 6 [Vitis vinifera]	1.70044
GSVIVT01007860001	AEM75097	enhanced disease susceptibility 1 [Vitis aestivalis]	1.70487
GSVIVT01033545001	BAE53384	beta-1,3-glucanase [Sesbania rostrata]	1.70487
GSVIVT01015472001	XP_002308642	beta-ketoacyl-coa synthase family protein [Populus trichocarpa]	1.70929
GSVIVT01010341001	NP_176927	Acid phosphatase/vanadium-dependent haloperoxidase-related protein [Arabidopsis thaliana]	1.7137
GSVIVT01011790001	CBH32660	Methyltransferase domain containing protein,expressed [Triticum aestivum]	1.7137
GSVIVT01009830001	XP_002510485	abhydrolase domain containing, putative [Ricinus communis]	1.71809
GSVIVT01016999001	XP_002278313	PREDICTED: similar to PDR8/PEN3 (PLEIOTROPIC DRUG RESISTANCE8); ATPase, coupled to transmembrane movement of substances / cadmium ion transmembrane transporter [Vitis vinifera]	1.71809
GSVIVT01031502001	XP_002523697	metal ion binding protein, putative [Ricinus communis]	1.72247
GSVIVT01038641001	XP_002518937	Cucumisin precursor, putative [Ricinus communis]	1.72247
GSVIVT01015230001	XP_002514152	Grave disease carrier protein, putative [Ricinus communis]	1.73985
GSVIVT01027473001	XP_002300524	NAC domain protein, IPR003441 [Populus trichocarpa]	1.73985
GSVIVT01027642001	NP_001078445	uncharacterized protein [Arabidopsis thaliana]	1.74846
GSVIVT01019988001	XP_002511574	glutathione s-transferase, putative [Ricinus communis]	1.75275
GSVIVT01019987001	XP_002511574	glutathione s-transferase, putative [Ricinus communis]	1.75702
GSVIVT01015475001	CAN73479	hypothetical protein VITISV_040191 [Vitis vinifera]	1.76129
GSVIVT01037789001	BAF63397	multidrug resistance-associated protein [Fagopyrum esculentum]	1.76977
GSVIVT01038620001	XP_002872522	subtilase family protein [Arabidopsis lyrata subsp. lyrata]	1.76977
GSVIVT01013785001	XP_002525398	ATP-citrate synthase, putative [Ricinus communis]	1.774
GSVIVT01016533001	XP_002533151	Elicitor-responsive protein, putative [Ricinus communis]	1.774
GSVIVT01033542001	ACD45060	beta-1,3-glucanase [Vitis riparia]	1.774
GSVIVT01008991001	ABP02014	acetyl-CoA carboxylase [Jatropha curcas]	1.78241
GSVIVT01022163001	ADM67557	prephenate aminotransferase [Petunia x hybrida]	1.78241
GSVIVT01034027001	NP_190978	O-fucosyltransferase family protein [Arabidopsis thaliana]	1.78241
GSVIVT01022115001	CAB16796	MAP3K-like protein kinase [Arabidopsis thaliana]	1.7866
GSVIVT01030508001	AEM62884	ACC oxidase 5 [Actinidia deliciosa]	1.7866
GSVIVT01008309001	XP_002533701	serine-threonine protein kinase, plant-type, putative [Ricinus communis]	1.79494
GSVIVT01013039001	ABK59893	ME2 [Tigriopus californicus]	1.80323
GSVIVT01019879001	AAG45488	phospholipase PLDb2 [Solanum lycopersicum]	1.80735
GSVIVT01026261001	XP_002332150	argonaute protein group [Populus trichocarpa]	1.80735
GSVIVT01008169001	XP_002514593	UDP-glucosyltransferase, putative [Ricinus communis]	1.81147
GSVIVT01030588001	XP_002524184	aconitase, putative [Ricinus communis]	1.81967
GSVIVT01003555001	XP_002262796	PREDICTED: hypothetical protein [Vitis vinifera]	1.82375
GSVIVT01026264001	XP_002332150	argonaute protein group [Populus trichocarpa]	1.82375
GSVIVT01003715001	NP_569016	hydroxyproline-rich glycoprotein family protein [Arabidopsis thaliana]	1.83996
GSVIVT01033806001	XP_002881439	inosine-uridine preferring nucleoside hydrolase family protein [Arabidopsis lyrata subsp. lyrata]	1.83996
GSVIVT01024624001	BAI63296	double WRKY type transfactor [Nicotiana benthamiana]	1.83996
GSVIVT01008092001	XP_002521826	axonemal dynein light chain, putative [Ricinus communis]	1.848
GSVIVT01015906001	XP_002518396	coproporphyrinogen III oxidase, putative [Ricinus communis]	1.848
GSVIVT01014570001	BAI94488	GRAS family transcription factor [Dianthus caryophyllus]	1.848
GSVIVT01007007001	XP_002322514	GRAS family transcription factor [Populus trichocarpa]	1.852
GSVIVT01023878001	XP_002527153	serine/threonine-protein kinase cx32, putative [Ricinus communis]	1.852
GSVIVT01014020001	XP_002510995	receptor protein kinase, putative [Ricinus communis]	1.85599
GSVIVT01009644001	NP_195401	GNS1/SUR4 membrane protein [Arabidopsis thaliana]	1.8679
GSVIVT01031707001	NP_195409	cystathionine beta-synthase domain-containing protein [Arabidopsis thaliana]	1.8679
GSVIVT01025900001	XP_002526414	12-oxophytodienoate reductase opr, putative [Ricinus communis]	1.87184
GSVIVT01033902001	XP_002530522	transcription factor, putative [Ricinus communis]	1.87971
GSVIVT01029998001	XP_002275343	PREDICTED: hypothetical protein [Vitis vinifera]	1.88362
GSVIVT01018629001	CBI24587	unnamed protein product [Vitis vinifera]	1.88753
GSVIVT01005189001	XP_002530631	RING-H2 finger protein ATL4M, putative [Ricinus communis]	1.89142
GSVIVT01017838001	XP_002516835	inosine-uridine preferring nucleoside hydrolase, putative [Ricinus communis]	1.90304
GSVIVT01021183001	XP_002522543	pentatricopeptide repeat-containing protein, putative [Ricinus communis]	1.91073
GSVIVT01015449001	XP_002517529	Auxin-responsive protein IAA1, putative [Ricinus communis]	1.926
GSVIVT01034194001	CBI30573	unnamed protein product [Vitis vinifera]	1.926
GSVIVT01007852001	AEM75097	enhanced disease susceptibility 1 [Vitis aestivalis]	1.93357
GSVIVT01009920001	XP_002327227	predicted protein [Populus trichocarpa]	1.94486
GSVIVT01033590001	XP_002531495	S-adenosylmethionine-dependent methyltransferase, putative [Ricinus communis]	1.95977
GSVIVT01023922001	CBI37783	unnamed protein product [Vitis vinifera]	1.96347
GSVIVT01003568001	XP_002276747	PREDICTED: similar to VRP1-3 [Vitis vinifera]	1.96717
GSVIVT01000116001	XP_002284429	PREDICTED: similar to ACA1 (autoinhibited Ca2+ -ATPase 1); calmodulin binding isoform 1 [Vitis vinifera]	1.96717
GSVIVT01025347001	XP_002513435	BRASSINOSTEROID INSENSITIVE 1-associated receptor kinase 1 precursor, putative [Ricinus communis]	1.97085
GSVIVT01027766001	XP_002280987	PREDICTED: similar to basic helix-loop-helix (bHLH) family protein [Vitis vinifera]	1.97085
GSVIVT01000123001	XP_002284443	PREDICTED: similar to ACA1 (autoinhibited Ca2+ -ATPase 1); calmodulin binding isoform 2 [Vitis vinifera]	1.97453
GSVIVT01021298001	XP_002522283	nitrate transporter, putative [Ricinus communis]	1.97453
GSVIVT01037862001	XP_002527492	Protein SYM1, putative [Ricinus communis]	1.97453
GSVIVT01020141001	XP_002311853	glycosyltransferase, CAZy family GT8 [Populus trichocarpa]	1.9782
GSVIVT01037892001	AAD32141	Nt-gh3 deduced protein [Nicotiana tabacum]	1.9782
GSVIVT01014499001	XP_002518599	S-locus-specific glycoprotein S6 precursor, putative [Ricinus communis]	1.98914
GSVIVT01016723001	XP_002532729	protein binding protein, putative [Ricinus communis]	1.98914
GSVIVT01014628001	ABD72482	MRP-like ABC transporter protein [Gossypium barbadense]	2
GSVIVT01036466001	ABB69784	beta-glucan-binding protein 4 [Medicago truncatula]	2.0036
GSVIVT01028846001	XP_002509857	metal ion binding protein, putative [Ricinus communis]	2.0072
GSVIVT01025033001	AAL08561	auxin-regulated protein [Solanum lycopersicum]	2.0072
GSVIVT01033188001	XP_002262775	PREDICTED: similar to DNA-binding protein [Vitis vinifera]	2.01436
GSVIVT01019038001	XP_002533278	BRASSINOSTEROID INSENSITIVE 1-associated receptor kinase 1 precursor, putative [Ricinus communis]	2.01436
GSVIVT01015851001	CBI34118	unnamed protein product [Vitis vinifera]	2.01792
GSVIVT01013340001	XP_002262698	PREDICTED: similar to somatic embryogenesis receptor-like kinase 3 [Vitis vinifera]	2.03562
GSVIVT01019838001	AAQ10092	thaumatin-like protein [Vitis vinifera]	2.03562
GSVIVT01022715001	ABA28312	nitrilase 4B [Lupinus angustifolius]	2.03562
GSVIVT01030137001	XP_002524590	metal ion binding protein, putative [Ricinus communis]	2.03914
GSVIVT01009450001	NP_849312	SPla/RYanodine receptor (SPRY) domain-containing protein [Arabidopsis thaliana]	2.04264
GSVIVT01021979001	XP_002319582	dehydroquinate dehydratase/ shikimate dehydrogenase [Populus trichocarpa]	2.04264
GSVIVT01034038001	BAB16427	NtEIG-E80 [Nicotiana tabacum]	2.04264
GSVIVT01009715001	XP_002510390	lrr receptor protein kinase, putative [Ricinus communis]	2.05658
GSVIVT01032030001	NP_198901	urophorphyrin methylase 1 [Arabidopsis thaliana]	2.05658
GSVIVT01014221001	XP_002524272	ATP binding protein, putative [Ricinus communis]	2.06695
GSVIVT01023471001	CAA66667	polyubiquitin [Pinus sylvestris]	2.06695
GSVIVT01015780001	XP_002270723	PREDICTED: hypothetical protein [Vitis vinifera]	2.06695
GSVIVT01035291001	XP_002516526	malic enzyme, putative [Ricinus communis]	2.06695
GSVIVT01014633001	BAD11207	multidrug resistance-associated protein [Thlaspi caerulescens]	2.08406
GSVIVT01011046001	XP_002524778	kinase, putative [Ricinus communis]	2.08406
GSVIVT01009011001	XP_002305042	f-box family protein [Populus trichocarpa]	2.08746
GSVIVT01021200001	XP_002522564	ubiquitin-protein ligase, putative [Ricinus communis]	2.08746
GSVIVT01037291001	NP_568373	CRT (chloroquine-resistance transporter)-like transporter 1 [Arabidopsis thaliana]	2.09424
GSVIVT01024554001	ABA59555	cinnamate-4-hydroxylase [Parthenocissus henryana]	2.10098
GSVIVT01003571001	ACD76094	VRP1-2 [Vitis hybrid cultivar]	2.10434
GSVIVT01016992001	XP_002278313	PREDICTED: similar to PDR8/PEN3 (PLEIOTROPIC DRUG RESISTANCE8); ATPase, coupled to transmembrane movement of substances / cadmium ion transmembrane transporter [Vitis vinifera]	2.10769
GSVIVT01017204001	XP_002276943	PREDICTED: hypothetical protein, partial [Vitis vinifera]	2.11103
GSVIVT01031082001	XP_002284236	PREDICTED: germin-like protein 5 [Vitis vinifera]	2.11103
GSVIVT01022162001	ADM67557	prephenate aminotransferase [Petunia x hybrida]	2.12102
GSVIVT01032531001	XP_002275446	PREDICTED: hypothetical protein [Vitis vinifera]	2.12433
GSVIVT01030335001	ACM89581	disease resistance protein [Glycine max]	2.12763
GSVIVT01022229001	ACM45083	shikimate kinase [Vitis vinifera]	2.13093
GSVIVT01032533001	CBI22946	unnamed protein product [Vitis vinifera]	2.13422
GSVIVT01007371001	AAD52097	receptor-like kinase CHRK1 [Nicotiana tabacum]	2.14078
GSVIVT01036562001	ACG30695	B12D protein [Zea mays]	2.14078
GSVIVT01014145001	AAF78445	Contains a weak similarity to disease resistance protein (cf-5) gene from Lycopersicon esculentum gb|AF053993 and contains multiple leucine rich PF|00560 repeats and protein kinase PF|00069 domain. EST gb|T04455 comes from this gene [Arabidopsis thaliana]	2.14731
GSVIVT01003565001	ACD76094	VRP1-2 [Vitis hybrid cultivar]	2.15381
GSVIVT01015788001	XP_002271223	PREDICTED: hypothetical protein [Vitis vinifera]	2.15704
GSVIVT01017185001	XP_002512728	ATP-binding cassette transporter, putative [Ricinus communis]	2.16027
GSVIVT01019836001	CAA71883	osmotin-like protein [Vitis vinifera]	2.1635
GSVIVT01000550001	XP_002887146	Fe-S metabolism associated domain-containing protein [Arabidopsis lyrata subsp. lyrata]	2.16672
GSVIVT01034195001	XP_002263599	PREDICTED: similar to HSC70-1 (heat shock cognate 70 kDa protein 1); ATP binding isoform 1 [Vitis vinifera]	2.16672
GSVIVT01031622001	NP_001148060	MAC/Perforin domain containing protein [Zea mays]	2.17632
GSVIVT01007944001	XP_002514709	Brassinosteroid LRR receptor kinase precursor, putative [Ricinus communis]	2.17632
GSVIVT01009124001	NP_001052936	Os04g0450100 [Oryza sativa Japonica Group]	2.17951
GSVIVT01030476001	NP_188798	Acid phosphatase/vanadium-dependent haloperoxidase-related protein [Arabidopsis thaliana]	2.17951
GSVIVT01015514001	NP_180251	protein kinase-like protein [Arabidopsis thaliana]	2.19219
GSVIVT01007143001	XP_002276747	PREDICTED: similar to VRP1-3 [Vitis vinifera]	2.20163
GSVIVT01035568001	XP_002527996	Cation transport protein chaC, putative [Ricinus communis]	2.20163
GSVIVT01030933001	XP_002514575	UDP-glucosyltransferase, putative [Ricinus communis]	2.20163
GSVIVT01038126001	AAM95447	class IV chitinase [Vitis vinifera]	2.20163
GSVIVT01024934001	CBI16111	unnamed protein product [Vitis vinifera]	2.20789
GSVIVT01025190001	CBI16315	unnamed protein product [Vitis vinifera]	2.21412
GSVIVT01019413001	XP_002509857	metal ion binding protein, putative [Ricinus communis]	2.21412
GSVIVT01003562001	ACD76094	VRP1-2 [Vitis hybrid cultivar]	2.21412
GSVIVT01013421001	XP_002510721	inorganic phosphate transporter, putative [Ricinus communis]	2.21723
GSVIVT01007147001	CBI35703	unnamed protein product [Vitis vinifera]	2.21723
GSVIVT01035272001	XP_002526182	AMP dependent ligase, putative [Ricinus communis]	2.21723
GSVIVT01022328001	ACQ57001	PAD4 [Glycine max]	2.22651
GSVIVT01011687001	AEA08581	fw2.2 [Arachis stenosperma]	2.22959
GSVIVT01033999001	AAM73656	AER [Nicotiana tabacum]	2.22959
GSVIVT01006895001	XP_002534038	Aspartic proteinase nepenthesin-1 precursor, putative [Ricinus communis]	2.23573
GSVIVT01030384001	XP_002517946	sugar transporter, putative [Ricinus communis]	2.23573
GSVIVT01010297001	XP_002515021	ubiquitin-protein ligase, putative [Ricinus communis]	2.24489
GSVIVT01022720001	ABA28312	nitrilase 4B [Lupinus angustifolius]	2.24793
GSVIVT01027063001	Q9AR73	RecName: Full=Hydroquinone glucosyltransferase; AltName: Full=Arbutin synthase	2.25399
GSVIVT01008257001	XP_002511963	peptidyl-tRNA hydrolase, putative [Ricinus communis]	2.25701
GSVIVT01008435001	NP_849538	Leucine-rich repeat-containing protein [Arabidopsis thaliana]	2.26003
GSVIVT01032890001	CBI21199	unnamed protein product [Vitis vinifera]	2.26303
GSVIVT01008436001	XP_002891200	hypothetical protein ARALYDRAFT_473694 [Arabidopsis lyrata subsp. lyrata]	2.26604
GSVIVT01027716001	XP_002529321	cellulose synthase, putative [Ricinus communis]	2.26903
GSVIVT01020456001	XP_002524272	ATP binding protein, putative [Ricinus communis]	2.27202
GSVIVT01022868001	XP_002889845	kinase family protein [Arabidopsis lyrata subsp. lyrata]	2.27501
GSVIVT01034563001	ADZ28106	ethylene response factor 3 [Malus x domestica]	2.28096
GSVIVT01031210001	NP_200566	Calmodulin-binding protein [Arabidopsis thaliana]	2.28392
GSVIVT01028718001	ACV92029	WRKY transcription factor 27 [(Populus tomentosa x P. bolleana) x P. tomentosa]	2.28983
GSVIVT01029994001	ABR13312	putative wound-induced protein [Prunus dulcis]	2.30159
GSVIVT01033565001	XP_002525008	protein phosphatase 2c, putative [Ricinus communis]	2.31034
GSVIVT01008327001	XP_002527017	wall-associated kinase, putative [Ricinus communis]	2.31325
GSVIVT01011393001	NP_001147085	pyrophosphate--fructose 6-phosphate 1-phosphotransferase [Zea mays]	2.31615
GSVIVT01022354001	XP_002306280	NAC domain protein, IPR003441 [Populus trichocarpa]	2.31615
GSVIVT01013461001	BAI79278	LysM type receptor kinase [Lotus japonicus]	2.32481
GSVIVT01007593001	BAC07504	receptor-like protein kinase [Nicotiana tabacum]	2.32769
GSVIVT01022714001	XP_002328237	nitrilase 1 [Populus trichocarpa]	2.33056
GSVIVT01023525001	XP_002521974	l-allo-threonine aldolase, putative [Ricinus communis]	2.33628
GSVIVT01017196001	XP_002512728	ATP-binding cassette transporter, putative [Ricinus communis]	2.33914
GSVIVT01028930001	XP_002318814	cytochrome P450 [Populus trichocarpa]	2.33914
GSVIVT01036405001	XP_002523481	TMV resistance protein N, putative [Ricinus communis]	2.34199
GSVIVT01022705001	XP_002328237	nitrilase 1 [Populus trichocarpa]	2.34483
GSVIVT01035013001	XP_002277169	PREDICTED: class I beta-1,3-glucanase [Vitis vinifera]	2.34767
GSVIVT01032470001	XP_002274361	PREDICTED: similar to AO (L-ASPARTATE OXIDASE); L-aspartate oxidase [Vitis vinifera]	2.3505
GSVIVT01038721001	XP_002513559	receptor serine/threonine kinase, putative [Ricinus communis]	2.35332
GSVIVT01010491001	AAM61740	unknown [Arabidopsis thaliana]	2.35614
GSVIVT01003129001	XP_002274787	PREDICTED: similar to type IIB calcium ATPase [Vitis vinifera]	2.36457
GSVIVT01008349001	CBI15503	unnamed protein product [Vitis vinifera]	2.37295
GSVIVT01001803001	XP_002514847	serine/threonine-protein kinase bri1, putative [Ricinus communis]	2.37295
GSVIVT01023461001	NP_849292	polyubiquitin 14 [Arabidopsis thaliana]	2.37573
GSVIVT01029265001	XP_002266188	PREDICTED: similar to DNA-binding protein [Vitis vinifera]	2.38128
GSVIVT01014471001	ADL36672	COL domain class transcription factor [Malus x domestica]	2.38405
GSVIVT01013935001	XP_002282253	PREDICTED: similar to putative ethylene response factor 4 [Vitis vinifera]	2.38957
GSVIVT01017187001	XP_002512728	ATP-binding cassette transporter, putative [Ricinus communis]	2.39232
GSVIVT01012981001	XP_002882021	CYP76C2 [Arabidopsis lyrata subsp. lyrata]	2.39506
GSVIVT01035059001	XP_002274617	PREDICTED: similar to pathogenesis-related protein 10.3 [Vitis vinifera]	2.40054
GSVIVT01021532001	NP_001148525	endoplasmic oxidoreductin-1 [Zea mays]	2.40054
GSVIVT01001834001	XP_002509564	thymidylate kinase, putative [Ricinus communis]	2.40599
GSVIVT01033116001	XP_002514847	serine/threonine-protein kinase bri1, putative [Ricinus communis]	2.40599
GSVIVT01001853001	XP_002518202	ammonium transporter, putative [Ricinus communis]	2.41954
GSVIVT01036567001	XP_002530999	Mitochondrial carnitine/acylcarnitine carrier protein, putative [Ricinus communis]	2.42223
GSVIVT01014140001	XP_002524510	kinase, putative [Ricinus communis]	2.42492
GSVIVT01022721001	Q42966	RecName: Full=Bifunctional nitrilase/nitrile hydratase NIT4B; Short=TNIT4B; AltName: Full=Cyanoalanine nitrilase B; AltName: Full=Nitrilase 4B	2.42492
GSVIVT01035381001	XP_002514129	calmodulin binding protein, putative [Ricinus communis]	2.43029
GSVIVT01033113001	XP_002509533	serine-threonine protein kinase, plant-type, putative [Ricinus communis]	2.43296
GSVIVT01014639001	XP_002522723	Serine acetyltransferase 3, mitochondrial precursor, putative [Ricinus communis]	2.44095
GSVIVT01027715001	XP_002529321	cellulose synthase, putative [Ricinus communis]	2.44095
GSVIVT01027064001	BAI65909	UDP-sugar:glycosyltransferase [Forsythia x intermedia]	2.44361
GSVIVT01035060001	XP_002274535	PREDICTED: similar to pathogenesis-related protein 10.3 [Vitis vinifera]	2.44626
GSVIVT01014138001	NP_175749	putative LRR receptor-like serine/threonine-protein kinase [Arabidopsis thaliana]	2.4489
GSVIVT01026982001	XP_002511906	BRASSINOSTEROID INSENSITIVE 1-associated receptor kinase 1 precursor, putative [Ricinus communis]	2.45154
GSVIVT01034233001	ACC96114	CBL-interacting protein kinase 6 [Cicer arietinum]	2.45154
GSVIVT01029816001	ACY91853	somatic embryogenesis receptor-like kinase 1 [Araucaria angustifolia]	2.45154
GSVIVT01017953001	XP_002516775	serine-threonine protein kinase, plant-type, putative [Ricinus communis]	2.45418
GSVIVT01009070001	ACY29660	3-deoxy-D-arabino-heptulosonate-7-phosphate synthase 02 [Vitis vinifera]	2.45943
GSVIVT01033620001	CBI30116	unnamed protein product [Vitis vinifera]	2.45943
GSVIVT01021265001	XP_002522266	ubiquitin-protein ligase, putative [Ricinus communis]	2.47249
GSVIVT01009528001	XP_002510250	Gibberellin receptor GID1, putative [Ricinus communis]	2.48285
GSVIVT01035608001	NP_196726	alpha/beta fold hydrolase family protein [Arabidopsis thaliana]	2.49057
GSVIVT01017184001	XP_002512728	ATP-binding cassette transporter, putative [Ricinus communis]	2.4957
GSVIVT01012980001	XP_002882021	CYP76C2 [Arabidopsis lyrata subsp. lyrata]	2.50843
GSVIVT01033032001	XP_002298652	NAC domain protein, IPR003441 [Populus trichocarpa]	2.51096
GSVIVT01030205001	NP_195803	U-box domain-containing protein 16 [Arabidopsis thaliana]	2.51096
GSVIVT01004798001	ADJ67441	ethylene response factor 12 [Actinidia deliciosa]	2.52105
GSVIVT01034493001	XP_002891102	leucine-rich repeat family protein [Arabidopsis lyrata subsp. lyrata]	2.52356
GSVIVT01012648001	XP_002518517	Glucose-6-phosphate/phosphate translocator 2, chloroplast precursor, putative [Ricinus communis]	2.52607
GSVIVT01009093001	AAK20906	plastid-targeted protein 2 [Craterostigma plantagineum]	2.52857
GSVIVT01008089001	XP_002511491	galactosyltransferase, putative [Ricinus communis]	2.5435
GSVIVT01026570001	XP_002276127	PREDICTED: hypothetical protein [Vitis vinifera]	2.54597
GSVIVT01024979001	XP_002534109	receptor protein kinase, putative [Ricinus communis]	2.54844
GSVIVT01014662001	AAF97863	outward-rectifying potassium channel KCO1 [Eucalyptus camaldulensis]	2.5656
GSVIVT01015147001	XP_002514088	threonine synthase, putative [Ricinus communis]	2.5656
GSVIVT01012153001	XP_002528147	rhythmically-expressed protein 2 protein, putative [Ricinus communis]	2.57531
GSVIVT01017113001	XP_002528189	coatomer beta subunit, putative [Ricinus communis]	2.57773
GSVIVT01035050001	XP_002519175	Protein COBRA precursor, putative [Ricinus communis]	2.57773
GSVIVT01013467001	XP_002264785	PREDICTED: hypothetical protein [Vitis vinifera]	2.58496
GSVIVT01017188001	XP_002527329	ATP-binding cassette transporter, putative [Ricinus communis]	2.58736
GSVIVT01032605001	CBI35039	unnamed protein product [Vitis vinifera]	2.59932
GSVIVT01028190001	ABY60447	serine/threonine protein kinase [Adonis aestivalis var. palaestina]	2.60881
GSVIVT01024728001	NP_200670	zinc finger CCCH domain-containing protein 66 [Arabidopsis thaliana]	2.62059
GSVIVT01020665001	XP_002525140	ring finger protein, putative [Ricinus communis]	2.62293
GSVIVT01030815001	XP_002534010	ARF GTPase activator, putative [Ricinus communis]	2.62994
GSVIVT01034414001	BAD62122	integral membrane protein-like [Oryza sativa Japonica Group]	2.63459
GSVIVT01034209001	XP_002527747	monovalent cation:proton antiporter, putative [Ricinus communis]	2.63691
GSVIVT01000570001	XP_002526974	copine, putative [Ricinus communis]	2.64847
GSVIVT01032532001	XP_002271293	PREDICTED: hypothetical protein [Vitis vinifera]	2.65076
GSVIVT01018030001	CBI26301	unnamed protein product [Vitis vinifera]	2.65764
GSVIVT01029293001	CBI17893	unnamed protein product [Vitis vinifera]	2.66221
GSVIVT01024323001	NP_176678	Nucleotide-diphospho-sugar transferases superfamily protein [Arabidopsis thaliana]	2.66221
GSVIVT01009067001	BAG16530	putative phosphate-induced protein [Capsicum chinense]	2.66221
GSVIVT01015309001	AAL59019	putative zinc finger protein [Oryza sativa Japonica Group]	2.68482
GSVIVT01026650001	XP_002521714	serine/threonine-protein kinase cx32, putative [Ricinus communis]	2.69377
GSVIVT01032996001	XP_002512848	aspartate kinase, putative [Ricinus communis]	2.70044
GSVIVT01032536001	XP_002275404	PREDICTED: hypothetical protein [Vitis vinifera]	2.70266
GSVIVT01008982001	ADQ00383	prephenate aminotransferase [Solanum lycopersicum]	2.70708
GSVIVT01035885001	ADU02584	WRKY transcription factor 3 [Vitis vinifera]	2.71149
GSVIVT01032793001	XP_002521194	protein phosphatase 2c, putative [Ricinus communis]	2.7137
GSVIVT01013843001	XP_002511047	caspase, putative [Ricinus communis]	2.71809
GSVIVT01032581001	XP_002281766	PREDICTED: similar to Avr9/Cf-9 rapidly elicited protein 231 [Vitis vinifera]	2.72247
GSVIVT01012005001	XP_002318557	aminophospholipid ATPase [Populus trichocarpa]	2.72247
GSVIVT01016560001	ACD77110	protein kinase 1b [Solanum lycopersicum]	2.72683
GSVIVT01032803001	AAM77643	chloroplast omega-3 desaturase [Prunus persica]	2.72901
GSVIVT01021824001	XP_002524942	cytochrome P450, putative [Ricinus communis]	2.73335
GSVIVT01027902001	ABY56089	proton gradient regulation 5 [Cucumis melo]	2.73552
GSVIVT01030931001	XP_002514575	UDP-glucosyltransferase, putative [Ricinus communis]	2.73985
GSVIVT01025105001	ABM67698	mitogen-activated protein kinase [Citrus sinensis]	2.74631
GSVIVT01007836001	ABU43059	enhanced disease susceptibility 1 [Vitis vinifera]	2.74846
GSVIVT01021146001	ADC94860	ERF transcription factor 4 [Vitis pseudoreticulata]	2.75275
GSVIVT01017198001	XP_002514350	ATP-binding cassette transporter, putative [Ricinus communis]	2.75489
GSVIVT01034176001	XP_002534107	protein phosphatase 2c, putative [Ricinus communis]	2.75702
GSVIVT01035055001	CAC16166	pathogenesis-related protein 10 [Vitis vinifera]	2.75916
GSVIVT01000571001	CBI16817	unnamed protein product [Vitis vinifera]	2.76129
GSVIVT01000084001	ACZ17392	lipoxygenase [Vitis vinifera]	2.77189
GSVIVT01029992001	CBI28373	unnamed protein product [Vitis vinifera]	2.77821
GSVIVT01008214001	CAN65982	hypothetical protein VITISV_017971 [Vitis vinifera]	2.7866
GSVIVT01015271001	XP_002515946	phosphofructokinase, putative [Ricinus communis]	2.80323
GSVIVT01013914001	XP_002282253	PREDICTED: similar to putative ethylene response factor 4 [Vitis vinifera]	2.80735
GSVIVT01008745001	NP_564109	2-oxoglutarate (2OG) and Fe(II)-dependent oxygenase-like protein [Arabidopsis thaliana]	2.80735
GSVIVT01033375001	NP_180884	Tryptophan/tyrosine permease [Arabidopsis thaliana]	2.80735
GSVIVT01035426001	BAK61829	WRKY DNA-binding protein [Citrus unshiu]	2.81558
GSVIVT01000083001	ACZ17392	lipoxygenase [Vitis vinifera]	2.82985
GSVIVT01024935001	XP_002314172	GRAS family transcription factor [Populus trichocarpa]	2.8339
GSVIVT01019511001	ACV92023	WRKY transcription factor 21 [(Populus tomentosa x P. bolleana) x P. tomentosa]	2.8339
GSVIVT01036121001	XP_002523812	Peflin, putative [Ricinus communis]	2.83592
GSVIVT01006157001	XP_002527153	serine/threonine-protein kinase cx32, putative [Ricinus communis]	2.848
GSVIVT01010525001	XP_002514888	WRKY transcription factor, putative [Ricinus communis]	2.85997
GSVIVT01020151001	XP_002520211	Metalloendoproteinase 1 precursor, putative [Ricinus communis]	2.87971
GSVIVT01028328001	ABW34392	R2R3 Myb14 transcription factor [Vitis vinifera]	2.88362
GSVIVT01015952001	ADU02585	WRKY transcription factor 4 [Vitis vinifera]	2.88557
GSVIVT01024289001	XP_002319773	cytochrome P450 [Populus trichocarpa]	2.89336
GSVIVT01011918001	NP_172792	Regulator of Vps4 activity in the MVB pathway protein [Arabidopsis thaliana]	2.91456
GSVIVT01012682001	ABC86709	putative WRKY1a transcription factor [Coffea arabica]	2.91648
GSVIVT01035109001	AAW33880	RING-H2 subgroup RHE protein [Populus tremula x Populus alba]	2.91839
GSVIVT01035605001	XP_002516174	ubiquitin-protein ligase, putative [Ricinus communis]	2.93168
GSVIVT01008328001	ABP96804	receptor-like protein kinase [Capsicum annuum]	2.93357
GSVIVT01004107001	XP_002266251	PREDICTED: hypothetical protein [Vitis vinifera]	2.93546
GSVIVT01028396001	XP_002526561	receptor protein kinase, putative [Ricinus communis]	2.93546
GSVIVT01013929001	XP_002282245	PREDICTED: similar to putative ethylene response factor 4 [Vitis vinifera]	2.95233
GSVIVT01025328001	ACZ17392	lipoxygenase [Vitis vinifera]	2.95233
GSVIVT01009065001	NP_192634	Phosphate-responsive 1 family protein [Arabidopsis thaliana]	2.96532
GSVIVT01010565001	ABJ97071	stilbene synthase 1 [Vitis vinifera]	2.97269
GSVIVT01008821001	NP_001150744	peptidase/ serine-type peptidase [Zea mays]	2.97636
GSVIVT01038638001	XP_002271140	PREDICTED: hypothetical protein [Vitis vinifera]	2.9855
GSVIVT01021126001	ACF25911	MLO-like protein 6 [Vitis vinifera]	2.9855
GSVIVT01011378001	NP_680368	glutaredoxin-like protein [Arabidopsis thaliana]	2.98732
GSVIVT01016881001	XP_002527425	Phosphoethanolamine/phosphocholine phosphatase, putative [Ricinus communis]	3.0018
GSVIVT01013916001	XP_002282245	PREDICTED: similar to putative ethylene response factor 4 [Vitis vinifera]	3.01436
GSVIVT01003658001	CBI40858	unnamed protein product [Vitis vinifera]	3.0197
GSVIVT01009055001	BAG16530	putative phosphate-induced protein [Capsicum chinense]	3.02326
GSVIVT01026477001	XP_002526639	polygalacturonase, putative [Ricinus communis]	3.03562
GSVIVT01034433001	ACD76094	VRP1-2 [Vitis hybrid cultivar]	3.03562
GSVIVT01037874001	ADO00337	RING protein [Elaeis guineensis]	3.03914
GSVIVT01009991001	XP_002278755	PREDICTED: hypothetical protein [Vitis vinifera]	3.05311
GSVIVT01027150001	XP_002882071	phosphatidylinositol 3-and 4-kinase family protein [Arabidopsis lyrata subsp. lyrata]	3.05485
GSVIVT01018061001	XP_002312557	autoinhibited calcium ATPase [Populus trichocarpa]	3.06178
GSVIVT01019691001	ACN41351	putative caffeic acid O-methyltransferase [Betula pendula]	3.07211
GSVIVT01003157001	ABH03018	resveratrol/hydroxycinnamic acid O-glucosyltransferase [Vitis labrusca]	3.07382
GSVIVT01006634001	ACM45080	3-deoxy-D-arabino-heptulosonate-7-phosphate synthase 01 [Vitis vinifera]	3.08066
GSVIVT01017937001	XP_002281683	PREDICTED: hexose transporter [Vitis vinifera]	3.08236
GSVIVT01011620001	XP_002527534	ATP binding protein, putative [Ricinus communis]	3.1127
GSVIVT01013775001	AAM61038	S-ribonuclease binding protein SBP1, putative [Arabidopsis thaliana]	3.1177
GSVIVT01009575001	NP_569040	mitogen-activated protein kinase kinase kinase 5 [Arabidopsis thaliana]	3.11936
GSVIVT01026627001	XP_002530077	monoxygenase, putative [Ricinus communis]	3.12267
GSVIVT01023036001	XP_002263928	PREDICTED: hypothetical protein [Vitis vinifera]	3.12433
GSVIVT01028844001	XP_002535232	metal ion binding protein, putative [Ricinus communis]	3.13258
GSVIVT01025594001	XP_002534730	protein binding protein, putative [Ricinus communis]	3.13586
GSVIVT01000725001	XP_002520983	triacylglycerol lipase, putative [Ricinus communis]	3.13914
GSVIVT01031035001	AAP37970	seed specific protein Bn15D17A [Brassica napus]	3.14078
GSVIVT01012771001	XP_002528189	coatomer beta subunit, putative [Ricinus communis]	3.14241
GSVIVT01028752001	ACH54087	class III chitinase [Vitis vinifera]	3.15543
GSVIVT01016556001	CBI31682	unnamed protein product [Vitis vinifera]	3.1635
GSVIVT01001892001	CBI35683	unnamed protein product [Vitis vinifera]	3.18587
GSVIVT01032744001	XP_002520796	laccase, putative [Ricinus communis]	3.18903
GSVIVT01034432001	XP_002276747	PREDICTED: similar to VRP1-3 [Vitis vinifera]	3.19535
GSVIVT01001829001	NP_175565	kelch-like motif-containing protein [Arabidopsis thaliana]	3.20006
GSVIVT01013913001	XP_002282245	PREDICTED: similar to putative ethylene response factor 4 [Vitis vinifera]	3.20633
GSVIVT01029174001	ACD03219	xyloglucan endotransglucosylase/hydrolase 9 [Actinidia hemsleyana]	3.21101
GSVIVT01017223001	XP_002517565	Boron transporter, putative [Ricinus communis]	3.22959
GSVIVT01038541001	AAD16897	glutamyl-tRNA reductase precursor [Glycine max]	3.22959
GSVIVT01005246001	XP_002267074	PREDICTED: hypothetical protein [Vitis vinifera]	3.23573
GSVIVT01018305001	XP_002336201	predicted protein [Populus trichocarpa]	3.23726
GSVIVT01032538001	BAG50062	transcription factor C2H2 [Lotus japonicus]	3.24489
GSVIVT01034126001	XP_002534539	kinase, putative [Ricinus communis]	3.24793
GSVIVT01018003001	XP_002517113	N-acetyltransferase, putative [Ricinus communis]	3.26454
GSVIVT01035638001	XP_002516537	ankyrin repeat-containing protein, putative [Ricinus communis]	3.27202
GSVIVT01013456001	XP_002301889	predicted protein [Populus trichocarpa]	3.28096
GSVIVT01025394001	ACU55136	dirigent-like protein 2 [Gossypium hirsutum]	3.28392
GSVIVT01019035001	XP_002533274	Calmodulin, putative [Ricinus communis]	3.2854
GSVIVT01034429001	XP_002276677	PREDICTED: similar to VRP1-2 [Vitis vinifera]	3.28983
GSVIVT01028851001	XP_002535232	metal ion binding protein, putative [Ricinus communis]	3.29572
GSVIVT01031783001	CAE12164	pheromone receptor-like protein [Quercus robur]	3.29866
GSVIVT01010745001	NP_565997	S-adenosyl-L-methionine-dependent methyltransferase-like protein [Arabidopsis thaliana]	3.30159
GSVIVT01012769001	XP_002528189	coatomer beta subunit, putative [Ricinus communis]	3.30159
GSVIVT01026626001	XP_002530077	monoxygenase, putative [Ricinus communis]	3.30159
GSVIVT01013924001	XP_002282245	PREDICTED: similar to putative ethylene response factor 4 [Vitis vinifera]	3.31325
GSVIVT01015136001	BAK61847	Ankyrin repeat family protein [Citrus unshiu]	3.32193
GSVIVT01032534001	XP_002271293	PREDICTED: hypothetical protein [Vitis vinifera]	3.32625
GSVIVT01032858001	AAM64956	putative nematode-resistance protein [Arabidopsis thaliana]	3.32769
GSVIVT01025393001	ACU55136	dirigent-like protein 2 [Gossypium hirsutum]	3.33199
GSVIVT01008324001	XP_002869655	calmodulin-binding protein [Arabidopsis lyrata subsp. lyrata]	3.33771
GSVIVT01028050001	ADP37419	ethylene-responsive-element-binding factor 4 [Petunia x hybrida]	3.34199
GSVIVT01000765001	XP_002335046	cytochrome P450 [Populus trichocarpa]	3.35614
GSVIVT01033978001	XP_002531344	lactosylceramide 4-alpha-galactosyltransferase, putative [Ricinus communis]	3.35614
GSVIVT01015874001	XP_002462836	hypothetical protein SORBIDRAFT_02g032810 [Sorghum bicolor]	3.36036
GSVIVT01013923001	XP_002282245	PREDICTED: similar to putative ethylene response factor 4 [Vitis vinifera]	3.37851
GSVIVT01001790001	ADI99936	TIR-CC-NBS-AAA+ATPase class resistance protein [Cucumis sativus]	3.38543
GSVIVT01006161001	XP_002528922	glucosyltransferase, putative [Ricinus communis]	3.39232
GSVIVT01011424001	XP_002522444	transferase, transferring glycosyl groups, putative [Ricinus communis]	3.39506
GSVIVT01011116001	ACM68432	xyloglucanase-specific endoglucanase inhibitor protein [Petunia x hybrida]	3.39506
GSVIVT01030035001	CAC37355	putative membrane protein [Solanum tuberosum]	3.40054
GSVIVT01027069001	AAR92477	putative WRKY transcription factor 30 [Vitis aestivalis]	3.41143
GSVIVT01015298001	XP_002516533	serine-threonine protein kinase, plant-type, putative [Ricinus communis]	3.41143
GSVIVT01004836001	XP_002275217	PREDICTED: hypothetical protein [Vitis vinifera]	3.41549
GSVIVT01007754001	NP_173769	RCD one 2-like protein [Arabidopsis thaliana]	3.41954
GSVIVT01033194001	ACV92018	WRKY transcription factor 16 [(Populus tomentosa x P. bolleana) x P. tomentosa]	3.43829
GSVIVT01019033001	XP_002310780	glycosyltransferase, CAZy family GT8 [Populus trichocarpa]	3.46205
GSVIVT01032535001	CBI22946	unnamed protein product [Vitis vinifera]	3.48929
GSVIVT01037851001	AEI60751	putative zinc finger protein [Vitis vinifera]	3.5008
GSVIVT01012343001	XP_002271411	PREDICTED: hypothetical protein [Vitis vinifera]	3.50208
GSVIVT01032530001	CBI34974	unnamed protein product [Vitis vinifera]	3.50335
GSVIVT01019771001	XP_002322473	acyl:coa ligase [Populus trichocarpa]	3.50589
GSVIVT01036966001	XP_002510007	Receptor protein kinase CLAVATA1 precursor, putative [Ricinus communis]	3.50843
GSVIVT01009722001	No hits found		3.5097
GSVIVT01012046001	No hits found		3.5097
GSVIVT01025377001	CBI16470	unnamed protein product [Vitis vinifera]	3.5097
GSVIVT01032071001	CBI24869	unnamed protein product [Vitis vinifera]	3.51223
GSVIVT01025391001	ACU55136	dirigent-like protein 2 [Gossypium hirsutum]	3.53605
GSVIVT01025434001	NP_187969	calmodulin-binding protein-like protein [Arabidopsis thaliana]	3.53854
GSVIVT01000177001	CAN77233	hypothetical protein VITISV_001090 [Vitis vinifera]	3.53978
GSVIVT01019113001	ABD28384	Tyrosine specific protein phosphatase and dual specificity protein phosphatase; Putative tyrosine phosphatase [Medicago truncatula]	3.54102
GSVIVT01022606001	ACH88439	calcium-dependent protein kinase [Gossypium hirsutum]	3.55582
GSVIVT01014584001	No hits found		3.56925
GSVIVT01019558001	AAB63627	yeast hypothetical membrane protein isolog [Arabidopsis thaliana]	3.57652
GSVIVT01029183001	AAF91309	4-coumarate:coA ligase 2 [Rubus idaeus]	3.58736
GSVIVT01013934001	XP_002282245	PREDICTED: similar to putative ethylene response factor 4 [Vitis vinifera]	3.60881
GSVIVT01001303001	XP_002525902	l-lactate dehydrogenase, putative [Ricinus communis]	3.60999
GSVIVT01032661001	ABY84662	transcription factor [Glycine max]	3.61589
GSVIVT01013917001	XP_002282245	PREDICTED: similar to putative ethylene response factor 4 [Vitis vinifera]	3.65306
GSVIVT01018306001	NP_199929	ankyrin repeat-containing protein [Arabidopsis thaliana]	3.65764
GSVIVT01032807001	ADL36650	C3HL domain class transcription factor [Malus x domestica]	3.67016
GSVIVT01011045001	XP_002524777	ATP binding protein, putative [Ricinus communis]	3.67129
GSVIVT01025396001	CBI16484	unnamed protein product [Vitis vinifera]	3.67807
GSVIVT01032816001	XP_002533652	Serine/threonine-protein kinase PBS1, putative [Ricinus communis]	3.6837
GSVIVT01025051001	XP_002534730	protein binding protein, putative [Ricinus communis]	3.69599
GSVIVT01036062001	ABG66307	CCR4 associated factor 1-related protein [Capsicum annuum]	3.70708
GSVIVT01008997001	XP_002513886	phosphoglycerate mutase, putative [Ricinus communis]	3.71809
GSVIVT01019682001	CBI34610	unnamed protein product [Vitis vinifera]	3.72574
GSVIVT01010837001	XP_002268335	PREDICTED: hypothetical protein [Vitis vinifera]	3.73444
GSVIVT01009316001	CBI19377	unnamed protein product [Vitis vinifera]	3.74846
GSVIVT01000764001	XP_002300789	cytochrome P450 [Populus trichocarpa]	3.78241
GSVIVT01022117001	XP_002523600	ATP binding protein, putative [Ricinus communis]	3.80426
GSVIVT01011947001	XP_002524409	DNA-binding protein RAV1, putative [Ricinus communis]	3.80941
GSVIVT01027772001	XP_002281052	PREDICTED: hypothetical protein [Vitis vinifera]	3.81865
GSVIVT01019733001	XP_002509821	potassium channel tetramerization domain-containing protein, putative [Ricinus communis]	3.82477
GSVIVT01002066001	XP_002519055	DNA binding protein, putative [Ricinus communis]	3.82579
GSVIVT01011859001	XP_002279572	PREDICTED: hypothetical protein [Vitis vinifera]	3.82883
GSVIVT01031601001	P35694	RecName: Full=Brassinosteroid-regulated protein BRU1; Flags: Precursor	3.8339
GSVIVT01017497001	NP_974731	8-amino-7-oxononanoate synthase [Arabidopsis thaliana]	3.84398
GSVIVT01013920001	AAR37422	putative ethylene response factor 4 [Vitis aestivalis]	3.84699
GSVIVT01011989001	CBI27093	unnamed protein product [Vitis vinifera]	3.848
GSVIVT01012229001	XP_002533543	Esterase PIR7B, putative [Ricinus communis]	3.853
GSVIVT01028256001	XP_002320939	multidrug/pheromone exporter, MDR family, ABC transporter family [Populus trichocarpa]	3.853
GSVIVT01026187001	XP_002277477	PREDICTED: hypothetical protein [Vitis vinifera]	3.854
GSVIVT01007827001	ADW80331	betaine-aldehyde dehydrogenase [Corylus heterophylla]	3.85499
GSVIVT01021723001	XP_002523157	Reticuline oxidase precursor, putative [Ricinus communis]	3.86096
GSVIVT01026967001	XP_002320828	ketopantoate hydroxymethyltransferase [Populus trichocarpa]	3.86196
GSVIVT01015178001	XP_002514129	calmodulin binding protein, putative [Ricinus communis]	3.86691
GSVIVT01036483001	ABK91948	proline dehydrogenase [Actinidia deliciosa]	3.8885
GSVIVT01009456001	ABC47848	N-hydroxycinnamoyl/benzoyltransferase 6 [Glycine max]	3.89336
GSVIVT01016738001	ACZ17393	lipoxygenase [Vitis vinifera]	3.89627
GSVIVT01009462001	ABC47862	N-hydroxycinnamoyl/benzoyltransferase 3 [Glycine max]	3.91073
GSVIVT01024972001	XP_002281079	PREDICTED: similar to GTP1/OBG family member [Vitis vinifera]	3.9241
GSVIVT01024653001	XP_002528768	UDP-glucosyltransferase, putative [Ricinus communis]	3.92695
GSVIVT01000967001	NP_568287	protein TIFY 9 [Arabidopsis thaliana]	3.93734
GSVIVT01028110001	XP_002515295	protein binding protein, putative [Ricinus communis]	3.93734
GSVIVT01032623001	XP_002525090	kinase, putative [Ricinus communis]	3.95884
GSVIVT01023906001	XP_002528416	amino acid transporter, putative [Ricinus communis]	3.95977
GSVIVT01011140001	XP_002524056	Spotted leaf protein, putative [Ricinus communis]	3.9644
GSVIVT01005840001	XP_002521423	Rotenone-insensitive NADH-ubiquinone oxidoreductase, mitochondrial precursor, putative [Ricinus communis]	3.96993
GSVIVT01032625001	XP_002525084	ATP-binding cassette transporter, putative [Ricinus communis]	3.98094
GSVIVT01021161001	XP_002522526	glutamate receptor 2 plant, putative [Ricinus communis]	3.99095
GSVIVT01006508001	XP_002524685	NADH dehydrogenase, putative [Ricinus communis]	4.0045
GSVIVT01003478001	AAR31185	serine O-acetyltransferase 1 [Glycine max]	4.02414
GSVIVT01025703001	ADF59061	phenylalanine ammonia-lyase 1 precursor [Pyrus x bretschneideri]	4.03474
GSVIVT01037841001	No hits found		4.04527
GSVIVT01015125001	XP_002521356	ankyrin repeat-containing protein, putative [Ricinus communis]	4.05137
GSVIVT01009950001	XP_002534152	ATP binding protein, putative [Ricinus communis]	4.06695
GSVIVT01009533001	AAX99411	patatin-like protein [Gossypium hirsutum]	4.10014
GSVIVT01030258001	XP_002272040	PREDICTED: similar to DNA-binding protein [Vitis vinifera]	4.10685
GSVIVT01012667001	AAC17616	Contains similarity to box helicases gb|U29097 from C. elegans and to the ENBP1 gene product gb|X95995 from Vicia sativa [Arabidopsis thaliana]	4.12433
GSVIVT01033490001	XP_002530716	ATP binding protein, putative [Ricinus communis]	4.13175
GSVIVT01026196001	XP_002277477	PREDICTED: hypothetical protein [Vitis vinifera]	4.14731
GSVIVT01013931001	XP_002282245	PREDICTED: similar to putative ethylene response factor 4 [Vitis vinifera]	4.15623
GSVIVT01009066001	NP_192634	Phosphate-responsive 1 family protein [Arabidopsis thaliana]	4.15947
GSVIVT01004910001	XP_002273878	PREDICTED: hypothetical protein [Vitis vinifera]	4.1635
GSVIVT01011139001	XP_002524056	Spotted leaf protein, putative [Ricinus communis]	4.17951
GSVIVT01033195001	XP_002533354	WRKY transcription factor, putative [Ricinus communis]	4.19298
GSVIVT01031397001	XP_002328073	arogenate/prephenate dehydratase [Populus trichocarpa]	4.22805
GSVIVT01009010001	XP_002533145	trehalose-6-phosphate synthase, putative [Ricinus communis]	4.25248
GSVIVT01010589001	XP_002278354	PREDICTED: similar to Stilbene synthase 5 [Vitis vinifera]	4.26078
GSVIVT01005169001	XP_002518561	ATP binding protein, putative [Ricinus communis]	4.26604
GSVIVT01015681001	CAN78790	hypothetical protein VITISV_027418 [Vitis vinifera]	4.27947
GSVIVT01008147001	XP_002514612	Flavonol 4'-sulfotransferase, putative [Ricinus communis]	4.28318
GSVIVT01009108001	P22195	RecName: Full=Cationic peroxidase 1; AltName: Full=PNPC1; Flags: Precursor	4.29866
GSVIVT01001280001	XP_002529785	dimethylaniline monooxygenase, putative [Ricinus communis]	4.31107
GSVIVT01025392001	CBI16481	unnamed protein product [Vitis vinifera]	4.3147
GSVIVT01019414001	ABA01475	1-aminocyclopropane-1-carboxylate synthase [Gossypium hirsutum]	4.31542
GSVIVT01025320001	XP_002513452	UDP-glucosyltransferase, putative [Ricinus communis]	4.32553
GSVIVT01028578001	XP_002521113	pantoate-beta-alanine ligase, putative [Ricinus communis]	4.37226
GSVIVT01001122001	AAC39479	respiratory burst oxidase protein D [Arabidopsis thaliana]	4.37295
GSVIVT01026429001	XP_002528529	auxin:hydrogen symporter, putative [Ricinus communis]	4.39232
GSVIVT01010563001	ABF06886	stilbene synthase [Vitis pseudoreticulata]	4.41549
GSVIVT01024911001	XP_002520523	kinase, putative [Ricinus communis]	4.44758
GSVIVT01026621001	XP_002530074	monoxygenase, putative [Ricinus communis]	4.45812
GSVIVT01016661001	XP_002529554	pentatricopeptide repeat-containing protein, putative [Ricinus communis]	4.48091
GSVIVT01019353001	XP_002523985	ATPP2-A2, putative [Ricinus communis]	4.48478
GSVIVT01023254001	BAJ95368	predicted protein [Hordeum vulgare subsp. vulgare]	4.49633
GSVIVT01015189001	XP_002514122	DNA binding protein, putative [Ricinus communis]	4.50843
GSVIVT01021549001	CAN78178	hypothetical protein VITISV_006271 [Vitis vinifera]	4.55827
GSVIVT01009563001	CAE12164	pheromone receptor-like protein [Quercus robur]	4.58195
GSVIVT01029951001	ABD28522	Cupin, RmlC-type [Medicago truncatula]	4.58556
GSVIVT01029545001	NP_190663	cytochrome BC1 synthesis-like protein [Arabidopsis thaliana]	4.58616
GSVIVT01015402001	CBI28085	unnamed protein product [Vitis vinifera]	4.59753
GSVIVT01011858001	XP_002276791	PREDICTED: hypothetical protein [Vitis vinifera]	4.60526
GSVIVT01016259001	XP_002534143	protein binding protein, putative [Ricinus communis]	4.61824
GSVIVT01028315001	ADJ67439	ethylene response factor 10 [Actinidia deliciosa]	4.62644
GSVIVT01024290001	XP_002521517	glutathione s-transferase, putative [Ricinus communis]	4.63807
GSVIVT01005243001	CBI38393	unnamed protein product [Vitis vinifera]	4.66619
GSVIVT01002482001	XP_002262653	PREDICTED: hypothetical protein [Vitis vinifera]	4.68706
GSVIVT01030098001	XP_002301573	cc-nbs-lrr resistance protein [Populus trichocarpa]	4.72792
GSVIVT01010570001	AAM21771	stilbene synthase [Parthenocissus henryana]	4.72846
GSVIVT01027569001	XP_002511752	Gibberellin receptor GID1, putative [Ricinus communis]	4.75969
GSVIVT01010554001	XP_002263962	PREDICTED: similar to Stilbene synthase 1 [Vitis vinifera]	4.76182
GSVIVT01013083001	XP_002326545	jumonji domain protein [Populus trichocarpa]	4.77873
GSVIVT01010568001	XP_002263962	PREDICTED: similar to Stilbene synthase 1 [Vitis vinifera]	4.7939
GSVIVT01015138001	AAW80642	phenylalanine ammonia lyase [Ophioglossum reticulatum]	4.80374
GSVIVT01009152001	XP_002530695	mitochondrial dicarboxylate carrier protein, putative [Ricinus communis]	4.81711
GSVIVT01029880001	XP_002531803	Acid phosphatase 1 precursor, putative [Ricinus communis]	4.84097
GSVIVT01010557001	XP_002263962	PREDICTED: similar to Stilbene synthase 1 [Vitis vinifera]	4.87086
GSVIVT01035908001	BAJ95878	predicted protein [Hordeum vulgare subsp. vulgare]	4.87529
GSVIVT01009081001	XP_002284055	PREDICTED: hypothetical protein [Vitis vinifera]	4.8802
GSVIVT01015676001	BAJ09646	GTP cyclohydrolase II/3,4-dihydroxy-2-butanone 4-phosphate synthase [Nicotiana benthamiana]	4.88801
GSVIVT01019419001	XP_002509862	WRKY transcription factor, putative [Ricinus communis]	4.89239
GSVIVT01024382001	XP_002326545	jumonji domain protein [Populus trichocarpa]	4.90111
GSVIVT01000961001	CAN69580	hypothetical protein VITISV_044180 [Vitis vinifera]	4.92172
GSVIVT01010556001	ABF06883	stilbene synthase [Vitis pseudoreticulata]	4.9222
GSVIVT01012026001	NP_172805	uncharacterized protein [Arabidopsis thaliana]	4.926
GSVIVT01010561001	ABJ97068	stilbene synthase [Vitis vinifera]	4.93546
GSVIVT01019858001	XP_002510841	multidrug resistance pump, putative [Ricinus communis]	4.93923
GSVIVT01017097001	XP_002514129	calmodulin binding protein, putative [Ricinus communis]	4.94533
GSVIVT01008738001	CAN83887	hypothetical protein VITISV_001638 [Vitis vinifera]	4.94626
GSVIVT01011435001	XP_002531850	calcium ion binding protein, putative [Ricinus communis]	4.95513
GSVIVT01018002001	XP_002517114	N-acetyltransferase, putative [Ricinus communis]	4.96255
GSVIVT01022812001	AAR37365	mitochondrial alternative oxidase [Nicotiana attenuata]	4.98596
GSVIVT01015264001	CAI46244	Myb-like protein [Humulus lupulus]	4.98868
GSVIVT01010590001	ABJ97071	stilbene synthase 1 [Vitis vinifera]	4.9991
GSVIVT01033488001	XP_002530718	ATP binding protein, putative [Ricinus communis]	5.04045
GSVIVT01010581001	XP_002269293	PREDICTED: similar to Stilbene synthase 4 [Vitis vinifera]	5.08916
GSVIVT01032564001	NP_189488	myb proto-oncogene protein [Arabidopsis thaliana]	5.11728
GSVIVT01022172001	AAY47050	ascorbate oxidase [Solanum lycopersicum]	5.12267
GSVIVT01032458001	XP_002524651	cinnamoyl-CoA reductase, putative [Ricinus communis]	5.13545
GSVIVT01036591001	XP_002525545	catalytic, putative [Ricinus communis]	5.14078
GSVIVT01036920001	XP_002519899	glycosyltransferase, putative [Ricinus communis]	5.16591
GSVIVT01010582001	XP_002269293	PREDICTED: similar to Stilbene synthase 4 [Vitis vinifera]	5.17233
GSVIVT01006739001	XP_002262653	PREDICTED: hypothetical protein [Vitis vinifera]	5.17433
GSVIVT01029528001	NP_193738	Polygalacturonase QRT3 [Arabidopsis thaliana]	5.19928
GSVIVT01015124001	AAW51924	phenylalanine ammonia-lyase [Rhizophora mangle]	5.24031
GSVIVT01031128001	XP_002512422	respiratory burst oxidase, putative [Ricinus communis]	5.25626
GSVIVT01010579001	XP_002269293	PREDICTED: similar to Stilbene synthase 4 [Vitis vinifera]	5.26716
GSVIVT01010584001	XP_002269293	PREDICTED: similar to Stilbene synthase 4 [Vitis vinifera]	5.30597
GSVIVT01010574001	XP_002269293	PREDICTED: similar to Stilbene synthase 4 [Vitis vinifera]	5.32229
GSVIVT01022181001	AAY47050	ascorbate oxidase [Solanum lycopersicum]	5.35755
GSVIVT01006114001	XP_002524685	NADH dehydrogenase, putative [Ricinus communis]	5.38474
GSVIVT01010572001	XP_002269293	PREDICTED: similar to Stilbene synthase 4 [Vitis vinifera]	5.38957
GSVIVT01024293001	ABM67591	phenylalanin ammonia-lyase [Vitis vinifera]	5.43496
GSVIVT01014150001	NP_175749	putative LRR receptor-like serine/threonine-protein kinase [Arabidopsis thaliana]	5.47508
GSVIVT01010585001	S53314	stilbene synthase - grape	5.47897
GSVIVT01010583001	XP_002269293	PREDICTED: similar to Stilbene synthase 4 [Vitis vinifera]	5.49025
GSVIVT01024295001	ABM67591	phenylalanin ammonia-lyase [Vitis vinifera]	5.50112
GSVIVT01024292001	ABM67591	phenylalanin ammonia-lyase [Vitis vinifera]	5.51001
GSVIVT01024294001	ABM67591	phenylalanin ammonia-lyase [Vitis vinifera]	5.53201
GSVIVT01008816001	XP_002520319	kinase, putative [Ricinus communis]	5.53699
GSVIVT01010578001	AAK69395	resveratrol synthase [Vitis vinifera]	5.55428
GSVIVT01011766001	NP_176821	plastid movement impaired 2 protein [Arabidopsis thaliana]	5.57833
GSVIVT01010580001	S53314	stilbene synthase - grape	5.58466
GSVIVT01012082001	XP_002276716	PREDICTED: hypothetical protein [Vitis vinifera]	5.59544
GSVIVT01024306001	BAA31258	phenylalanine ammonia-lyase [Vitis vinifera]	5.62644
GSVIVT01024299001	P45735	RecName: Full=Phenylalanine ammonia-lyase	5.65249
GSVIVT01024303001	ABM67591	phenylalanin ammonia-lyase [Vitis vinifera]	5.65564
GSVIVT01014539001	XP_002528877	ccd1, putative [Ricinus communis]	5.66534
GSVIVT01024305001	ABM67591	phenylalanin ammonia-lyase [Vitis vinifera]	5.68173
GSVIVT01024315001	ABM67591	phenylalanin ammonia-lyase [Vitis vinifera]	5.69711
GSVIVT01027568001	XP_002511752	Gibberellin receptor GID1, putative [Ricinus communis]	5.78162
GSVIVT01029773001	BAE16616	peroxidase [Populus alba]	5.79103
GSVIVT01011144001	No hits found		5.81096
GSVIVT01006148001	ABM67591	phenylalanin ammonia-lyase [Vitis vinifera]	5.82171
GSVIVT01032557001	XP_002511494	ATP binding protein, putative [Ricinus communis]	5.89676
GSVIVT01006512001	XP_002518561	ATP binding protein, putative [Ricinus communis]	5.9305
GSVIVT01028316001	CBI37105	unnamed protein product [Vitis vinifera]	6.02746
GSVIVT01032256001	CAA70595	cinnamate 4-hydroxylase [Phaseolus vulgaris]	6.19417
GSVIVT01026220001	ABF06883	stilbene synthase [Vitis pseudoreticulata]	6.19653
GSVIVT01025924001	BAD06575	LEDI-5c protein [Lithospermum erythrorhizon]	6.24222
GSVIVT01036532001	CBI16923	unnamed protein product [Vitis vinifera]	6.25984
GSVIVT01010131001	CBI27420	unnamed protein product [Vitis vinifera]	6.26922
GSVIVT01025515001	ABB72842	NAC protein 1 [Elaeis guineensis]	6.40667
GSVIVT01005252001	XP_002267379	PREDICTED: hypothetical protein [Vitis vinifera]	6.44294
GSVIVT01000214001	XP_002323167	ABC transporter family protein [Populus trichocarpa]	6.4489
GSVIVT01032044001	XP_002871234	polygalacturonase inhibiting protein 1 [Arabidopsis lyrata subsp. lyrata]	6.57954
GSVIVT01025930001	BAD06575	LEDI-5c protein [Lithospermum erythrorhizon]	6.72955
GSVIVT01025926001	XP_002526414	12-oxophytodienoate reductase opr, putative [Ricinus communis]	6.74039
GSVIVT01035166001	CAA70595	cinnamate 4-hydroxylase [Phaseolus vulgaris]	6.808
GSVIVT01028797001	XP_002275506	PREDICTED: hypothetical protein [Vitis vinifera]	7.06318
GSVIVT01014791001	AAU44488	hypothetical protein AT3G50170 [Arabidopsis thaliana]	7.16058
GSVIVT01035076001	XP_002516987	Major allergen Pru ar, putative [Ricinus communis]	7.64983
GSVIVT01028314001	XP_002532363	Ethylene-responsive transcription factor, putative [Ricinus communis]	7.77076
GSVIVT01037349001	XP_002511679	Pectinesterase-2 precursor, putative [Ricinus communis]	8.0542
GSVIVT01032558001	XP_002517442	ATP binding protein, putative [Ricinus communis]	8.12412
GSVIVT01019205001	XP_002518563	serine-threonine protein kinase, plant-type, putative [Ricinus communis]	8.48382
GSVIVT01036879001	ABN09755	Proteinase inhibitor I4, serpin [Medicago truncatula]	8.51475
GSVIVT01015028001	XP_002516169	dimethylaniline monooxygenase, putative [Ricinus communis]	8.55842
GSVIVT01009621001	ABK22688	unknown [Picea sitchensis]	8.64926
GSVIVT01011978001	XP_002524383	mutt/nudix hydrolase, putative [Ricinus communis]	8.65821
GSVIVT01008303001	ABH02839	MYB transcription factor MYB84 [Glycine max]	8.80574
GSVIVT01019201001	XP_002518562	ATP binding protein, putative [Ricinus communis]	8.82018
GSVIVT01033063001	ACH88751	WRKY DNA binding protein [Fragaria x ananassa]	8.88264
GSVIVT01021654001	XP_002300400	cinnamyl alcohol dehydrogenase-like protein [Populus trichocarpa]	8.9571
GSVIVT01035884001	ABY84657	transcription factor [Glycine max]	8.95855
GSVIVT01001327001	ABD65006	pectinesterase family protein [Brassica oleracea]	9.07146
GSVIVT01010378001	XP_002264877	PREDICTED: hypothetical protein [Vitis vinifera]	9.20945
GSVIVT01026501001	XP_002517249	cysteine desulfurylase, putative [Ricinus communis]	9.56796
GSVIVT01037348001	XP_002511679	Pectinesterase-2 precursor, putative [Ricinus communis]	9.61287
GSVIVT01033180001	CBI24011	unnamed protein product [Vitis vinifera]	9.65284
GSVIVT01015141001	XP_002521356	ankyrin repeat-containing protein, putative [Ricinus communis]	9.70908
GSVIVT01010380001	XP_002264326	PREDICTED: hypothetical protein [Vitis vinifera]	9.85487
GSVIVT01037352001	XP_002511679	Pectinesterase-2 precursor, putative [Ricinus communis]	10.0532
GSVIVT01030393001	XP_002528943	calcium ion binding protein, putative [Ricinus communis]	10.4009
GSVIVT01037344001	XP_002511679	Pectinesterase-2 precursor, putative [Ricinus communis]	10.4722
GSVIVT01005030001	XP_002519428	Leucoanthocyanidin dioxygenase, putative [Ricinus communis]	10.6768
GSVIVT01029639001	CBI18488	unnamed protein product [Vitis vinifera]	11.0437
GSVIVT01026213001	AAM21771	stilbene synthase [Parthenocissus henryana]	11.2741
GSVIVT01014277001	XP_002309758	predicted protein [Populus trichocarpa]	11.4091
GSVIVT01000945001	CBI38173	unnamed protein product [Vitis vinifera]	11.7117
