# Supplementary material for: Insights into the Mechanisms Underlying Ultraviolet-C Induced Resveratrol Metabolism in Grapevine (V. amurensis Rupr.) cv. “Tonghua-3”
Source: Front Plant Sci. 2016 Apr 19;7:503. doi: 10.3389/fpls.2016.00503 (PMC4835806; doi:10.3389/fpls.2016.00503)
Supplement: Table S4 — Full list of differentially expressed genes 24 h following UV-C radiation. Includes grapevine gene ID, GenBank top hit accession number, annotation and fold-change compared with untreated control samples. [file DataSheet4.XLS]

## Sheet: Table S4
Supplementary Table S4. Full list of genes differentially expressed under UV-C radiation after 24 h
GeneID	GenBank top hit accession	Decsription	Fold-change
GSVIVT01003098001	CBI29475	unnamed protein product [Vitis vinifera]	-6.64386
GSVIVT01021482001	ADK35123	taraxerol synthase [Kalanchoe daigremontiana]	-6.64386
GSVIVT01024204001	XP_002510475	Salt-tolerance protein, putative [Ricinus communis]	-6.64386
GSVIVT01009962001	XP_002510573	zinc finger protein, putative [Ricinus communis]	-6.64386
GSVIVT01009963001	XP_002510573	zinc finger protein, putative [Ricinus communis]	-6.64386
GSVIVT01019490001	XP_002438478	hypothetical protein SORBIDRAFT_10g020180 [Sorghum bicolor]	-5.64386
GSVIVT01011716001	XP_002534267	Major latex protein, putative [Ricinus communis]	-5.64386
GSVIVT01015485001	XP_002524439	cytochrome P450, putative [Ricinus communis]	-5.05889
GSVIVT01021445001	XP_002275549	PREDICTED: inward rectifying shaker-like K+ channel [Vitis vinifera]	-4.05889
GSVIVT01034396001	XP_002274286	PREDICTED: hypothetical protein isoform 2 [Vitis vinifera]	-4.05889
GSVIVT01007375001	CAN62264	hypothetical protein VITISV_018458 [Vitis vinifera]	-3.8365
GSVIVT01020748001	XP_002880004	DNAJ heat shock N-terminal domain-containing protein [Arabidopsis lyrata subsp. lyrata]	-3.8365
GSVIVT01005713001	XP_002518594	Negative regulator of the PHO system, putative [Ricinus communis]	-3.64386
GSVIVT01030063001	CAN63381	hypothetical protein VITISV_018438 [Vitis vinifera]	-3.32193
GSVIVT01034392001	XP_002272205	PREDICTED: hypothetical protein [Vitis vinifera]	-3.32193
GSVIVT01001272001	XP_002272774	PREDICTED: similar to vacuolar invertase 2, GIN2 isoform 1 [Vitis vinifera]	-3.18442
GSVIVT01008264001	BAD15331	cytochrome P450 [Panax ginseng]	-3.18442
GSVIVT01009961001	XP_002510573	zinc finger protein, putative [Ricinus communis]	-3.05889
GSVIVT01004265001	XP_002525244	Aspartic proteinase nepenthesin-2 precursor, putative [Ricinus communis]	-3.05889
GSVIVT01026444001	AAD03789	3-hydroxy-3-methylglutaryl-coenzyme A reductase [Morus alba]	-3.05889
GSVIVT01031528001	XP_002513520	ATP-binding cassette transporter, putative [Ricinus communis]	-3.05889
GSVIVT01006876001	XP_002525244	Aspartic proteinase nepenthesin-2 precursor, putative [Ricinus communis]	-2.94342
GSVIVT01006154001	AAB47172	vacuolar invertase 2, GIN2 [Vitis vinifera=grape berries, Sultana, berries, Peptide, 664 aa]	-2.94342
GSVIVT01025444001	XP_002533392	pheophorbide A oxygenase, putative [Ricinus communis]	-2.94342
GSVIVT01002031001	XP_002519037	Stem-specific protein TSJT1, putative [Ricinus communis]	-2.8365
GSVIVT01011718001	XP_002534266	Major latex protein, putative [Ricinus communis]	-2.8365
GSVIVT01035829001	ADX23549	bZIP2 [Cucumis melo]	-2.8365
GSVIVT01013999001	CAN63381	hypothetical protein VITISV_018438 [Vitis vinifera]	-2.73697
GSVIVT01013995001	CAN66148	hypothetical protein VITISV_036826 [Vitis vinifera]	-2.73697
GSVIVT01026080001	XP_002269168	PREDICTED: hypothetical protein [Vitis vinifera]	-2.73697
GSVIVT01000017001	XP_002520396	Serine/threonine-protein kinase PBS1, putative [Ricinus communis]	-2.64386
GSVIVT01022659001	XP_002265406	PREDICTED: similar to myb-related transcription factor VvMYBA1 [Vitis vinifera]	-2.64386
GSVIVT01022664001	XP_002265885	PREDICTED: myb-related transcription factor VvMYBA1 [Vitis vinifera]	-2.64386
GSVIVT01031688001	XP_002269806	PREDICTED: similar to Histone-lysine N-methyltransferase ATX2 [Vitis vinifera]	-2.64386
GSVIVT01032613001	XP_002326030	beta-ketoacyl-coa synthase family protein [Populus trichocarpa]	-2.55639
GSVIVT01010942001	XP_002531867	glutathione-s-transferase theta, gst, putative [Ricinus communis]	-2.55639
GSVIVT01012417001	CBI40638	unnamed protein product [Vitis vinifera]	-2.55639
GSVIVT01029491001	ADK12003	beta-amyrin synthase [Aralia elata]	-2.55639
GSVIVT01011437001	XP_002533125	Alpha-expansin 5 precursor, putative [Ricinus communis]	-2.47393
GSVIVT01030494001	XP_002525323	oligopeptide transporter, putative [Ricinus communis]	-2.47393
GSVIVT01017303001	BAK55736	UDP-glucose glucosyltransferase [Gardenia jasminoides]	-2.47393
GSVIVT01008265001	AAL66194	cytochrome P450 [Pyrus communis]	-2.47393
GSVIVT01009371001	XP_002510119	Xylem serine proteinase 1 precursor, putative [Ricinus communis]	-2.47393
GSVIVT01010940001	XP_002531867	glutathione-s-transferase theta, gst, putative [Ricinus communis]	-2.47393
GSVIVT01018904001	XP_002521542	Benzoate carboxyl methyltransferase, putative [Ricinus communis]	-2.47393
GSVIVT01012209001	XP_002512091	Triose phosphate/phosphate translocator, chloroplast precursor, putative [Ricinus communis]	-2.47393
GSVIVT01018910001	XP_002521540	Benzoate carboxyl methyltransferase, putative [Ricinus communis]	-2.47393
GSVIVT01033818001	NP_001055680	Os05g0444300 [Oryza sativa Japonica Group]	-2.47393
GSVIVT01001435001	XP_002517750	serine carboxypeptidase, putative [Ricinus communis]	-2.39593
GSVIVT01013992001	CBI38640	unnamed protein product [Vitis vinifera]	-2.39593
GSVIVT01022656001	BAD18978	myb-relared transcription factor VvMYBA2 [Vitis vinifera]	-2.39593
GSVIVT01024713001	XP_002526709	asparagine synthetase, putative [Ricinus communis]	-2.39593
GSVIVT01028884001	ACN88706	putative anthocyanin permease [Vitis vinifera]	-2.39593
GSVIVT01029833001	XP_002519978	Protein kinase APK1B, chloroplast precursor, putative [Ricinus communis]	-2.39593
GSVIVT01033515001	XP_002530352	transcription factor, putative [Ricinus communis]	-2.39593
GSVIVT01021494001	BAB83088	beta-amyrin synthase [Betula platyphylla]	-2.32193
GSVIVT01003748001	XP_002514787	Anthranilate N-benzoyltransferase protein, putative [Ricinus communis]	-2.32193
GSVIVT01037444001	ACP30565	disease resistance protein [Brassica rapa subsp. pekinensis]	-2.32193
GSVIVT01027145001	CAN71950	hypothetical protein VITISV_024307 [Vitis vinifera]	-2.25154
GSVIVT01018908001	XP_002521540	Benzoate carboxyl methyltransferase, putative [Ricinus communis]	-2.25154
GSVIVT01036007001	CAA04157	Rieske iron-sulfur protein Tic55 [Pisum sativum]	-2.25154
GSVIVT01003998001	AAP51059	latex cyanogenic beta glucosidase [Hevea brasiliensis]	-2.18442
GSVIVT01009376001	AAD10774	cytochrome b5 DIF-F [Petunia x hybrida]	-2.18442
GSVIVT01010060001	XP_002530111	DNA-3-methyladenine glycosylase, putative [Ricinus communis]	-2.18442
GSVIVT01021485001	BAA86930	lupeol synthase [Olea europaea]	-2.18442
GSVIVT01024349001	XP_002520066	cinnamoyl-CoA reductase, putative [Ricinus communis]	-2.18442
GSVIVT01016954001	NP_199845	ATP binding / damaged DNA binding / nucleoside-triphosphatase/ nucleotide binding protein [Arabidopsis thaliana]	-2.12029
GSVIVT01024893001	NP_180489	tropine dehydrogenase [Arabidopsis thaliana]	-2.05889
GSVIVT01018820001	XP_002531508	fructose-bisphosphate aldolase, putative [Ricinus communis]	-2.05889
GSVIVT01036446001	ACJ71776	leaf dorsal-ventral development protein mutant [Morus alba]	-2.05889
GSVIVT01001742001	NP_001154734	heavy metal transport/detoxification domain-containing protein [Arabidopsis thaliana]	-2
GSVIVT01024892001	NP_180489	tropine dehydrogenase [Arabidopsis thaliana]	-2
GSVIVT01017906001	XP_002871870	hypothetical protein ARALYDRAFT_488803 [Arabidopsis lyrata subsp. lyrata]	-2
GSVIVT01000710001	XP_002307620	beta-ketoacyl-coa synthase family protein [Populus trichocarpa]	-1.94342
GSVIVT01002911001	CBI29437	unnamed protein product [Vitis vinifera]	-1.94342
GSVIVT01015000001	BAH56489	pectin methylesterase 1 [Prunus persica]	-1.94342
GSVIVT01012636001	XP_002522858	electron transfer flavoprotein-ubiquinone oxidoreductase, putative [Ricinus communis]	-1.94342
GSVIVT01024885001	ABW81088	TRL10 [Cleome spinosa]	-1.94342
GSVIVT01035407001	CAN63089	hypothetical protein VITISV_032016 [Vitis vinifera]	-1.94342
GSVIVT01012798001	CBI18507	unnamed protein product [Vitis vinifera]	-1.88897
GSVIVT01022302001	No hits found		-1.88897
GSVIVT01038080001	AAR11193	9-cis-epoxycarotenoid dioxygenase 1 [Vitis vinifera]	-1.88897
GSVIVT01037059001	XP_002522132	serine carboxypeptidase, putative [Ricinus communis]	-1.8365
GSVIVT01004024001	CBI29124	unnamed protein product [Vitis vinifera]	-1.8365
GSVIVT01004735001	XP_002262990	PREDICTED: hypothetical protein [Vitis vinifera]	-1.8365
GSVIVT01006335001	XP_002316639	predicted protein [Populus trichocarpa]	-1.8365
GSVIVT01018903001	XP_002521542	Benzoate carboxyl methyltransferase, putative [Ricinus communis]	-1.8365
GSVIVT01030988001	CBI33625	unnamed protein product [Vitis vinifera]	-1.8365
GSVIVT01028809001	XP_002329680	white-brown-complex ABC transporter family [Populus trichocarpa]	-1.8365
GSVIVT01033819001	BAJ87060	predicted protein [Hordeum vulgare subsp. vulgare]	-1.8365
GSVIVT01036188001	XP_002267119	PREDICTED: hypothetical protein [Vitis vinifera]	-1.8365
GSVIVT01013125001	XP_002277547	PREDICTED: similar to P-glycoprotein [Vitis vinifera]	-1.78588
GSVIVT01033364001	AAK81876	polygalacturonase PG1 [Vitis vinifera]	-1.78588
GSVIVT01030261001	XP_002526696	protein phosphatase-2c, putative [Ricinus communis]	-1.78588
GSVIVT01010463001	ACO52469	anthocyanin-O-methyltransferase [Vitis vinifera]	-1.73697
GSVIVT01012612001	CBI23156	unnamed protein product [Vitis vinifera]	-1.73697
GSVIVT01024894001	ABW81126	short chain dehydrogenase-21 [Boechera divaricarpa]	-1.73697
GSVIVT01021507001	AAR11194	9-cis-epoxycarotenoid dioxygenase 2 [Vitis vinifera]	-1.73697
GSVIVT01018769001	ACE80962	putative allergen Pru du 2.04 [Prunus dulcis x Prunus persica]	-1.73697
GSVIVT01024203001	ADD09606	kinesin-related protein [Trifolium repens]	-1.73697
GSVIVT01000521001	XP_002264019	PREDICTED: similar to chalcone synthase [Vitis vinifera]	-1.73697
GSVIVT01009611001	XP_002510316	BRASSINOSTEROID INSENSITIVE 1-associated receptor kinase 1 precursor, putative [Ricinus communis]	-1.68966
GSVIVT01010469001	ACO52469	anthocyanin-O-methyltransferase [Vitis vinifera]	-1.68966
GSVIVT01022301001	NP_001147841	auxin Efflux Carrier family protein [Zea mays]	-1.68966
GSVIVT01003361001	NP_001154734	heavy metal transport/detoxification domain-containing protein [Arabidopsis thaliana]	-1.68966
GSVIVT01025446001	XP_002533392	pheophorbide A oxygenase, putative [Ricinus communis]	-1.68966
GSVIVT01016733001	XP_002532721	conserved hypothetical protein [Ricinus communis]	-1.64386
GSVIVT01010466001	ACO52469	anthocyanin-O-methyltransferase [Vitis vinifera]	-1.64386
GSVIVT01020783001	XP_002525886	small heat-shock protein, putative [Ricinus communis]	-1.64386
GSVIVT01018420001	BAA11024	possible aldehyde decarbonylase [Arabidopsis thaliana]	-1.64386
GSVIVT01028807001	ACB56924	glycosyltransferase UGT88A8 [Hieracium pilosella]	-1.64386
GSVIVT01031942001	XP_002284483	PREDICTED: hypothetical protein isoform 1 [Vitis vinifera]	-1.64386
GSVIVT01033737001	CAN82060	hypothetical protein VITISV_016428 [Vitis vinifera]	-1.64386
GSVIVT01034741001	XP_002534113	ATP-binding cassette transporter, putative [Ricinus communis]	-1.64386
GSVIVT01025214001	AAK60274	phenylalanine ammonia-lyase 1 [Manihot esculenta]	-1.64386
GSVIVT01024610001	XP_002517738	Anthranilate N-benzoyltransferase protein, putative [Ricinus communis]	-1.59946
GSVIVT01010468001	ACO52469	anthocyanin-O-methyltransferase [Vitis vinifera]	-1.59946
GSVIVT01034072001	ABA42922	glyoxal oxidase [Vitis pseudoreticulata]	-1.59946
GSVIVT01035504001	XP_002309451	beta-ketoacyl-coa synthase family protein [Populus trichocarpa]	-1.59946
GSVIVT01003999001	AAP51059	latex cyanogenic beta glucosidase [Hevea brasiliensis]	-1.59946
GSVIVT01028882001	ACN88706	putative anthocyanin permease [Vitis vinifera]	-1.59946
GSVIVT01008045001	ABC01903	ubiquitin carrier-like protein [Solanum tuberosum]	-1.59946
GSVIVT01005643001	NP_001154734	heavy metal transport/detoxification domain-containing protein [Arabidopsis thaliana]	-1.59946
GSVIVT01011504001	XP_002526085	glycogen phosphorylase, putative [Ricinus communis]	-1.59946
GSVIVT01024881001	ABW81126	short chain dehydrogenase-21 [Boechera divaricarpa]	-1.59946
GSVIVT01025509001	XP_002525458	Alpha-expansin 15 precursor, putative [Ricinus communis]	-1.59946
GSVIVT01032968001	XP_002276921	PREDICTED: chalcone synthase [Vitis vinifera]	-1.59946
GSVIVT01032871001	XP_002329227	cytochrome P450 [Populus trichocarpa]	-1.55639
GSVIVT01010873001	ABD28641	Oxysterol-binding protein [Medicago truncatula]	-1.55639
GSVIVT01033360001	AAK81876	polygalacturonase PG1 [Vitis vinifera]	-1.55639
GSVIVT01035256001	XP_002271709	PREDICTED: glutathione S-transferase [Vitis vinifera]	-1.55639
GSVIVT01038078001	BAG09382	peroxisomal glycolate oxidase [Glycine max]	-1.55639
GSVIVT01017890001	NP_197410	heavy metal transport/detoxification domain-containing protein [Arabidopsis thaliana]	-1.51457
GSVIVT01025651001	ACU17606	unknown [Glycine max]	-1.51457
GSVIVT01018029001	XP_002517079	calmodulin binding protein, putative [Ricinus communis]	-1.51457
GSVIVT01019295001	NP_974886	major facilitator protein [Arabidopsis thaliana]	-1.51457
GSVIVT01019890001	NP_567672	PGR5-like protein 1A [Arabidopsis thaliana]	-1.51457
GSVIVT01033362001	AAK81876	polygalacturonase PG1 [Vitis vinifera]	-1.51457
GSVIVT01033937001	AAS48510	aspartic protease [Fagopyrum esculentum]	-1.51457
GSVIVT01034746001	XP_002529079	ATP-binding cassette transporter, putative [Ricinus communis]	-1.51457
GSVIVT01036614001	CAN63338	hypothetical protein VITISV_033712 [Vitis vinifera]	-1.51457
GSVIVT01003728001	XP_002523506	lysosomal pro-X carboxypeptidase, putative [Ricinus communis]	-1.47393
GSVIVT01038629001	NP_195488	growth-regulating factor 2 [Arabidopsis thaliana]	-1.47393
GSVIVT01008480001	XP_002533849	nuclear transcription factor, X-box binding, putative [Ricinus communis]	-1.4344
GSVIVT01038764001	XP_002522985	receptor protein kinase, putative [Ricinus communis]	-1.4344
GSVIVT01032218001	BAJ84107	Cytochrome P450 [Vitis vinifera]	-1.39593
GSVIVT01023370001	NP_199727	DNA (cytosine-5)-methyltransferase 1 [Arabidopsis thaliana]	-1.39593
GSVIVT01032685001	ADG27840	chalcone isomerase [Gossypium hirsutum]	-1.39593
GSVIVT01031042001	ACT21783	CER6 [Solanum lycopersicum]	-1.35845
GSVIVT01001833001	XP_002875366	hypothetical protein ARALYDRAFT_484507 [Arabidopsis lyrata subsp. lyrata]	-1.35845
GSVIVT01007052001	XP_002525301	amino acid binding protein, putative [Ricinus communis]	-1.35845
GSVIVT01023817001	XP_002512945	Ocs element-binding factor, putative [Ricinus communis]	-1.35845
GSVIVT01017904001	NP_197417	protein trichome birefringence-like 11 [Arabidopsis thaliana]	-1.35845
GSVIVT01018164001	XP_002275629	PREDICTED: similar to putative bHLH transcription factor [Vitis vinifera]	-1.35845
GSVIVT01031313001	Q307Y9	RecName: Full=S-adenosylmethionine synthase 1; Short=AdoMet synthase 1; AltName: Full=Methionine adenosyltransferase 1; Short=MAT 1	-1.35845
GSVIVT01024879001	AAO42159	putative tropinone reductase [Arabidopsis thaliana]	-1.35845
GSVIVT01025039001	XP_002313453	predicted protein [Populus trichocarpa]	-1.35845
GSVIVT01028990001	NP_171954	myosin XI A [Arabidopsis thaliana]	-1.35845
GSVIVT01030552001	XP_002512708	Photosystem II 11 kDa protein precursor, putative [Ricinus communis]	-1.35845
GSVIVT01001170001	P09444	RecName: Full=Late embryogenesis abundant protein D-34; Short=LEA D-34	-1.32193
GSVIVT01004381001	AAA98236	antifungal protein [Ipomoea nil]	-1.32193
GSVIVT01014040001	XP_002326789	predicted protein [Populus trichocarpa]	-1.32193
GSVIVT01036535001	NP_197078	O-fucosyltransferase family protein [Arabidopsis thaliana]	-1.32193
GSVIVT01031464001	CBI17133	unnamed protein product [Vitis vinifera]	-1.32193
GSVIVT01032511001	XP_002517375	Auxin-induced protein 5NG4, putative [Ricinus communis]	-1.32193
GSVIVT01032681001	XP_002280300	PREDICTED: similar to expansin [Vitis vinifera]	-1.32193
GSVIVT01003137001	ABA94462	expressed protein [Oryza sativa Japonica Group]	-1.2863
GSVIVT01032230001	BAJ84106	cytochrome P450 [Vitis vinifera]	-1.2863
GSVIVT01018757001	XP_002530672	calmodulin binding protein, putative [Ricinus communis]	-1.2863
GSVIVT01009258001	AAO23139	alpha tubulin [Populus tremuloides]	-1.2863
GSVIVT01032183001	XP_002272889	PREDICTED: hypothetical protein [Vitis vinifera]	-1.2863
GSVIVT01011768001	ABW34393	R2R3 MYB C2 repressor motif-like1 protein [Vitis vinifera]	-1.25154
GSVIVT01004458001	NP_001147894	CSLE6 - cellulose synthase-like family E [Zea mays]	-1.25154
GSVIVT01031948001	ABD98040	epicotyl-specific tissue protein [Striga asiatica]	-1.25154
GSVIVT01007582001	ADB90475	pectate lyase [Gossypium herbaceum]	-1.25154
GSVIVT01011155001	CAA63893	phosphoinositide-specific phospholipase C [Solanum tuberosum]	-1.25154
GSVIVT01038662001	XP_002521308	copper ion binding protein, putative [Ricinus communis]	-1.25154
GSVIVT01023369001	XP_002267034	PREDICTED: hypothetical protein, partial [Vitis vinifera]	-1.25154
GSVIVT01023451001	NP_198248	uncharacterized protein [Arabidopsis thaliana]	-1.25154
GSVIVT01027368001	XP_002525580	Xylem serine proteinase 1 precursor, putative [Ricinus communis]	-1.25154
GSVIVT01000038001	ABD32398	Short-chain dehydrogenase/reductase SDR [Medicago truncatula]	-1.25154
GSVIVT01031943001	CAA66109	specific tissue protein 2 [Cicer arietinum]	-1.21759
GSVIVT01021651001	AAG13594	mucin-like protein [Oryza sativa Japonica Group]	-1.21759
GSVIVT01023115001	NP_199791	lipid-binding START domain-containing protein [Arabidopsis thaliana]	-1.21759
GSVIVT01024890001	ABW81158	TRL13 [Capsella rubella]	-1.21759
GSVIVT01025364001	AAS19533	omega-6 fatty acid desaturase [Cucurbita pepo]	-1.21759
GSVIVT01026668001	XP_002521308	copper ion binding protein, putative [Ricinus communis]	-1.21759
GSVIVT01029827001	CAQ58617	transferase, transferring glycosyl groups / unknown protein [Vitis vinifera]	-1.21759
GSVIVT01031340001	XP_002512588	GRIP and coiled-coil domain-containing protein, putative [Ricinus communis]	-1.21759
GSVIVT01036599001	XP_002538120	Flavonol 4'-sulfotransferase, putative [Ricinus communis]	-1.21759
GSVIVT01033332001	XP_002277512	PREDICTED: similar to peptidase S41 family protein [Vitis vinifera]	-1.21759
GSVIVT01001106001	NP_196844	putative peptide/nitrate transporter [Arabidopsis thaliana]	-1.18442
GSVIVT01001117001	XP_002512693	zinc finger protein, putative [Ricinus communis]	-1.18442
GSVIVT01025562001	ABS18429	WRKY29 [Glycine max]	-1.18442
GSVIVT01003823001	XP_002521695	Adipocyte plasma membrane-associated protein, putative [Ricinus communis]	-1.18442
GSVIVT01018816001	CBI17404	unnamed protein product [Vitis vinifera]	-1.18442
GSVIVT01018028001	XP_002314667	sulfate/bicarbonate/oxalate exchanger and transporter sat-1 [Populus trichocarpa]	-1.18442
GSVIVT01026667001	CBI23102	unnamed protein product [Vitis vinifera]	-1.18442
GSVIVT01033037001	ACM89544	serine/threonine-protein kinase [Glycine max]	-1.18442
GSVIVT01015596001	CBI28250	unnamed protein product [Vitis vinifera]	-1.152
GSVIVT01022866001	XP_002529533	Potassium channel AKT2/3, putative [Ricinus communis]	-1.152
GSVIVT01015768001	XP_002531674	ATP-binding cassette transporter, putative [Ricinus communis]	-1.152
GSVIVT01020411001	XP_002267512	PREDICTED: similar to putative iojap protein [Vitis vinifera]	-1.152
GSVIVT01029048001	BAF43573	pectate lyase [Prunus persica]	-1.152
GSVIVT01005642001	XP_002521308	copper ion binding protein, putative [Ricinus communis]	-1.12029
GSVIVT01019523001	XP_002303645	glycosyl hydrolase family 9 [Populus trichocarpa]	-1.12029
GSVIVT01009041001	NP_177947	Outer arm dynein light chain 1 protein [Arabidopsis thaliana]	-1.12029
GSVIVT01011555001	P27774	RecName: Full=Phosphoribulokinase, chloroplastic; Short=PRK; Short=PRKase; AltName: Full=Phosphopentokinase; Flags: Precursor	-1.12029
GSVIVT01031183001	AAB88876	putative auxin-repressed protein [Prunus armeniaca]	-1.12029
GSVIVT01001741001	XP_002521308	copper ion binding protein, putative [Ricinus communis]	-1.08927
GSVIVT01037251001	XP_002298479	cytochrome P450 [Populus trichocarpa]	-1.08927
GSVIVT01003820001	XP_002262631	PREDICTED: hypothetical protein, partial [Vitis vinifera]	-1.08927
GSVIVT01034704001	ADJ57933	cytochrome P450 [Solanum torvum]	-1.08927
GSVIVT01002962001	XP_002302279	predicted protein [Populus trichocarpa]	-1.08927
GSVIVT01017381001	XP_002892858	binding protein [Arabidopsis lyrata subsp. lyrata]	-1.08927
GSVIVT01022775001	NP_174468	putative methyltransferase PMT20 [Arabidopsis thaliana]	-1.08927
GSVIVT01018599001	No hits found		-1.08927
GSVIVT01000721001	XP_002520980	Auxin-induced protein AUX28, putative [Ricinus communis]	-1.08927
GSVIVT01023248001	XP_002526452	yth domain-containing protein, putative [Ricinus communis]	-1.08927
GSVIVT01025339001	ACZ17391	lipoxygenase [Vitis vinifera]	-1.08927
GSVIVT01025466001	CBI16538	unnamed protein product [Vitis vinifera]	-1.08927
GSVIVT01026629001	XP_002530071	alcohol dehydrogenase, putative [Ricinus communis]	-1.08927
GSVIVT01023590001	P93338	RecName: Full=NADP-dependent glyceraldehyde-3-phosphate dehydrogenase; AltName: Full=Glyceraldehyde-3-phosphate dehydrogenase [NADP+]; AltName: Full=Non-phosphorylating glyceraldehyde 3-phosphate dehydrogenase; AltName: Full=Triosephosphate dehydrogenase	-1.08927
GSVIVT01031662001	NP_563879	15-cis-zeta-carotene isomerase [Arabidopsis thaliana]	-1.08927
GSVIVT01033965001	XP_002519042	protein binding protein, putative [Ricinus communis]	-1.08927
GSVIVT01024473001	NP_199928	Mitochondrial import inner membrane translocase subunit Tim17/Tim22/Tim23 family protein [Arabidopsis thaliana]	-1.05889
GSVIVT01005195001	AAN34820	phospholipase D delta isoform [Gossypium hirsutum]	-1.05889
GSVIVT01001094001	XP_002512674	aspartate semialdehyde dehydrogenase, putative [Ricinus communis]	-1.05889
GSVIVT01009596001	XP_002327090	cytochrome P450 [Populus trichocarpa]	-1.05889
GSVIVT01017796001	C6SVQ5	RecName: Full=CASP-like protein 7	-1.05889
GSVIVT01028812001	BAI65910	UDP-sugar:glycosyltransferase [Forsythia x intermedia]	-1.05889
GSVIVT01035034001	NP_567486	cAMP-regulated phosphoprotein 19-related protein [Arabidopsis thaliana]	-1.05889
GSVIVT01035074001	CBJ49379	pathogenesis-related protein 10.7 [Vitis vinifera]	-1.05889
GSVIVT01002584001	XP_002525026	Glucan endo-1,3-beta-glucosidase precursor, putative [Ricinus communis]	-1.02915
GSVIVT01010968001	XP_002321323	metal tolerance protein [Populus trichocarpa]	-1.02915
GSVIVT01011445001	XP_002323870	NAC domain protein, IPR003441 [Populus trichocarpa]	-1.02915
GSVIVT01019722001	XP_002518968	transcription factor, putative [Ricinus communis]	-1.02915
GSVIVT01029116001	ACQ83530	CBL-interacting protein kinase 14 [Vitis vinifera]	-1.02915
GSVIVT01009743001	XP_002281858	PREDICTED: dihydroflavonol reductase [Vitis vinifera]	-1.02915
GSVIVT01012198001	XP_002512099	UDP-glucose 6-dehydrogenase, putative [Ricinus communis]	1.0072
GSVIVT01014555001	XP_002530918	Organic cation transporter, putative [Ricinus communis]	1.0072
GSVIVT01025598001	XP_002534052	chloroplast-targeted copper chaperone, putative [Ricinus communis]	1.0072
GSVIVT01033062001	ACL37155	short-chain alcohol dehydrogenase [Panax ginseng]	1.0072
GSVIVT01035322001	XP_002516495	phosphofructokinase, putative [Ricinus communis]	1.0072
GSVIVT01006265001	XP_002514768	endo-1,4-beta-glucanase, putative [Ricinus communis]	1.01436
GSVIVT01009931001	P35016	RecName: Full=Endoplasmin homolog; AltName: Full=Glucose-regulated protein 94 homolog; Short=GRP-94 homolog; Flags: Precursor	1.01436
GSVIVT01018057001	ABE01402	ATP-sulfurylase [Camellia sinensis]	1.01436
GSVIVT01019061001	XP_002886832	hypothetical protein ARALYDRAFT_475538 [Arabidopsis lyrata subsp. lyrata]	1.01436
GSVIVT01035248001	XP_002884367	universal stress protein family protein [Arabidopsis lyrata subsp. lyrata]	1.01436
GSVIVT01031502001	XP_002523697	metal ion binding protein, putative [Ricinus communis]	1.02148
GSVIVT01017923001	AAF34799	40S ribosomal protein S16 [Euphorbia esula]	1.02148
GSVIVT01036279001	AAC33732	PR-4 type protein [Vitis vinifera]	1.02148
GSVIVT01031130001	XP_002523090	60S ribosomal protein L22, putative [Ricinus communis]	1.02148
GSVIVT01001098001	XP_002512678	Transaldolase, putative [Ricinus communis]	1.02857
GSVIVT01001847001	ABB55386	glucose-6-phosphate 1-dehydrogenase cytoplasmic isoform-like [Solanum tuberosum]	1.02857
GSVIVT01005919001	XP_002535145	Quinone oxidoreductase, putative [Ricinus communis]	1.02857
GSVIVT01027716001	XP_002529321	cellulose synthase, putative [Ricinus communis]	1.02857
GSVIVT01028661001	XP_002518107	60S ribosomal protein L13a, putative [Ricinus communis]	1.02857
GSVIVT01036981001	XP_002522052	Transaminase mtnE, putative [Ricinus communis]	1.02857
GSVIVT01001089001	XP_002304640	AP2/ERF domain-containing transcription factor [Populus trichocarpa]	1.03562
GSVIVT01002937001	XP_002518402	Brain protein, putative [Ricinus communis]	1.03562
GSVIVT01034062001	ADB11327	tau class glutathione transferase GSTU45 [Populus trichocarpa]	1.03562
GSVIVT01000549001	XP_002530045	translation initiation factor, putative [Ricinus communis]	1.04264
GSVIVT01032479001	XP_002517338	formate dehydrogenase, putative [Ricinus communis]	1.04264
GSVIVT01038614001	XP_002877668	rab GTPase activator [Arabidopsis lyrata subsp. lyrata]	1.04264
GSVIVT01027670001	AAV64030	5-enolpyruvylshikimate 3-phosphate synthase [Camptotheca acuminata]	1.04963
GSVIVT01018050001	XP_002517063	Stem-specific protein TSJT1, putative [Ricinus communis]	1.04963
GSVIVT01020071001	XP_002520136	Protein PPLZ12, putative [Ricinus communis]	1.04963
GSVIVT01009576001	XP_002327103	nbs-lrr resistance protein [Populus trichocarpa]	1.04963
GSVIVT01024668001	XP_002275063	PREDICTED: similar to 40S ribosomal S4 protein [Vitis vinifera]	1.04963
GSVIVT01029840001	CAQ58629	pyruvate kinase [Vitis vinifera]	1.04963
GSVIVT01015155001	XP_002280877	PREDICTED: similar to putative mitogen-activated protein kinase kinase [Vitis vinifera]	1.05658
GSVIVT01015056001	ADB02896	ribosomal protein S29 [Jatropha curcas]	1.05658
GSVIVT01007944001	XP_002514709	Brassinosteroid LRR receptor kinase precursor, putative [Ricinus communis]	1.05658
GSVIVT01020596001	ACU14013	unknown [Glycine max]	1.05658
GSVIVT01034634001	XP_002266882	PREDICTED: urate oxidase [Vitis vinifera]	1.05658
GSVIVT01015626001	ABB29943	ribosomal protein L11-like protein [Solanum tuberosum]	1.0635
GSVIVT01030697001	P51119	RecName: Full=Glutamine synthetase cytosolic isozyme 2; AltName: Full=Glutamate--ammonia ligase	1.0635
GSVIVT01018113001	Q945U1	RecName: Full=40S ribosomal protein S15	1.07039
GSVIVT01020224001	AAZ79355	aldehyde dehydrogenase [Vitis pseudoreticulata]	1.07039
GSVIVT01015498001	ABN47005	early nodulin 93 protein [Populus alba x Populus tremula var. glandulosa]	1.07724
GSVIVT01017214001	XP_002891714	esterase/lipase/thioesterase family protein [Arabidopsis lyrata subsp. lyrata]	1.07724
GSVIVT01024537001	Q9SPB3	RecName: Full=60S ribosomal protein L10; AltName: Full=QM protein homolog	1.07724
GSVIVT01015952001	ADU02585	WRKY transcription factor 4 [Vitis vinifera]	1.07724
GSVIVT01022201001	XP_002532050	alanine-glyoxylate aminotransferase, putative [Ricinus communis]	1.08406
GSVIVT01033770001	XP_002283632	PREDICTED: similar to Enolase 2 [Vitis vinifera]	1.08406
GSVIVT01035355001	ZP_08776947	NADH dehydrogenase subunit B [Candidatus Odyssella thessalonicensis L13]	1.08406
GSVIVT01006769001	XP_002263457	PREDICTED: similar to Heat shock 70 kDa protein, mitochondrial [Vitis vinifera]	1.09085
GSVIVT01008745001	NP_564109	2-oxoglutarate (2OG) and Fe(II)-dependent oxygenase-like protein [Arabidopsis thaliana]	1.09085
GSVIVT01033877001	ACF06620	ribosomal protein S14 [Elaeis guineensis]	1.09085
GSVIVT01000558001	XP_002530051	dual specificity protein phosphatase, putative [Ricinus communis]	1.09761
GSVIVT01014054001	No hits found		1.09761
GSVIVT01034990001	ABN07962	ATP-citrate lyase/succinyl-CoA ligase [Medicago truncatula]	1.09761
GSVIVT01027732001	AAC49975	ORF; able to induce HR-like lesions [Nicotiana tabacum]	1.10434
GSVIVT01031834001	XP_002313083	2-oxoglutarate-dependent dioxygenase [Populus trichocarpa]	1.10434
GSVIVT01032570001	XP_002517430	BRASSINOSTEROID INSENSITIVE 1-associated receptor kinase 1 precursor, putative [Ricinus communis]	1.10434
GSVIVT01015228001	CAD67560	serine O-acetyltransferase [Beta vulgaris]	1.11103
GSVIVT01021516001	NP_564349	protein TIFY 5A [Arabidopsis thaliana]	1.11103
GSVIVT01021425001	ABJ90468	beta-ketoacyl-ACP synthase I [Jatropha curcas]	1.11103
GSVIVT01036758001	XP_002513363	serine/threonine protein kinase, putative [Ricinus communis]	1.11103
GSVIVT01015042001	ADI39634	plastid jasmonates ZIM-domain protein [Hevea brasiliensis]	1.1177
GSVIVT01035987001	XP_002515410	transporter, putative [Ricinus communis]	1.1177
GSVIVT01024983001	AAY17949	ring zinc finger protein [Artemisia desertorum]	1.1177
GSVIVT01031228001	ABB13620	USP-like protein [Astragalus sinicus]	1.12433
GSVIVT01030972001	ACF74333	putative L24 ribosomal protein [Arachis hypogaea]	1.12433
GSVIVT01008848001	Q9XF61	RecName: Full=Protein disulfide-isomerase; Short=PDI; Flags: Precursor	1.13093
GSVIVT01036490001	XP_002525956	s-adenosylmethionine decarboxylase, putative [Ricinus communis]	1.13093
GSVIVT01031353001	XP_002512595	glutamyl-tRNA synthetase, cytoplasmic, putative [Ricinus communis]	1.1375
GSVIVT01031714001	P16149	RecName: Full=40S ribosomal protein S16	1.1375
GSVIVT01031131001	NP_198128	Hypoxia-responsive family protein [Arabidopsis thaliana]	1.14405
GSVIVT01012113001	XP_002523653	2,4-dienoyl-CoA reductase, putative [Ricinus communis]	1.14405
GSVIVT01020831001	ABW34390	glutathione S-transferase 5 [Vitis vinifera]	1.14405
GSVIVT01025683001	AAR83868	60S ribosomal protein L12 [Capsicum annuum]	1.14405
GSVIVT01037538001	XP_002513740	strictosidine synthase, putative [Ricinus communis]	1.14405
GSVIVT01016559001	ACY66804	triosphosphate isomerase-like protein type II [Dimocarpus longan]	1.15056
GSVIVT01023575001	XP_002517063	Stem-specific protein TSJT1, putative [Ricinus communis]	1.15056
GSVIVT01035120001	XP_002523106	60S ribosomal protein L18, putative [Ricinus communis]	1.15056
GSVIVT01036751001	XP_002513328	glyceraldehyde 3-phosphate dehydrogenase, putative [Ricinus communis]	1.15056
GSVIVT01034044001	ADQ38903	phosphatidic acid phosphatase-like protein [Musa acuminata AAA Group]	1.15704
GSVIVT01022074001	ACF06574	ubiquitin-conjugating enzyme [Elaeis guineensis]	1.15704
GSVIVT01020151001	XP_002520211	Metalloendoproteinase 1 precursor, putative [Ricinus communis]	1.15704
GSVIVT01015754001	BAG16530	putative phosphate-induced protein [Capsicum chinense]	1.1635
GSVIVT01015322001	XP_002514244	oligosaccharyl transferase, putative [Ricinus communis]	1.1635
GSVIVT01029937001	AAV69019	NADH:cytochrome b5 reductase [Vernicia fordii]	1.1635
GSVIVT01024935001	XP_002314172	GRAS family transcription factor [Populus trichocarpa]	1.1635
GSVIVT01032530001	CBI34974	unnamed protein product [Vitis vinifera]	1.1635
GSVIVT01031247001	NP_191796	heme binding protein [Arabidopsis thaliana]	1.1635
GSVIVT01037870001	XP_002867145	oxidoreductase [Arabidopsis lyrata subsp. lyrata]	1.1635
GSVIVT01013425001	XP_002510725	hydroxysteroid dehydrogenase, putative [Ricinus communis]	1.16993
GSVIVT01020832001	XP_002283214	PREDICTED: glutathione S-transferase 3 [Vitis vinifera]	1.16993
GSVIVT01001101001	AAT12274	obtusifoliol 14alpha-demethylase [Solanum chacoense]	1.17632
GSVIVT01029798001	XP_002262698	PREDICTED: similar to somatic embryogenesis receptor-like kinase 3 [Vitis vinifera]	1.17632
GSVIVT01022229001	ACM45083	shikimate kinase [Vitis vinifera]	1.17632
GSVIVT01019563001	XP_002266388	PREDICTED: similar to B2 protein [Vitis vinifera]	1.17632
GSVIVT01030947001	XP_002528060	2-hydroxyphytanoyl-CoA lyase, putative [Ricinus communis]	1.17632
GSVIVT01034060001	ADB11327	tau class glutathione transferase GSTU45 [Populus trichocarpa]	1.17632
GSVIVT01022067001	ACV92028	WRKY transcription factor 26 [(Populus tomentosa x P. bolleana) x P. tomentosa]	1.18269
GSVIVT01008461001	XP_002892993	ketose-bisphosphate aldolase class-II family protein [Arabidopsis lyrata subsp. lyrata]	1.18269
GSVIVT01023461001	NP_849292	polyubiquitin 14 [Arabidopsis thaliana]	1.18903
GSVIVT01007735001	XP_002279079	PREDICTED: similar to ATPANK2 (PANTOTHENATE KINASE 2); pantothenate kinase [Vitis vinifera]	1.19535
GSVIVT01017201001	XP_002514350	ATP-binding cassette transporter, putative [Ricinus communis]	1.19535
GSVIVT01014841001	XP_002525241	WD-repeat protein, putative [Ricinus communis]	1.19535
GSVIVT01031352001	XP_002512595	glutamyl-tRNA synthetase, cytoplasmic, putative [Ricinus communis]	1.19535
GSVIVT01015089001	NP_568528	O-fucosyltransferase family protein [Arabidopsis thaliana]	1.20163
GSVIVT01008701001	XP_002510634	alcohol dehydrogenase, putative [Ricinus communis]	1.20163
GSVIVT01016341001	XP_002523902	40S ribosomal protein S23, putative [Ricinus communis]	1.20163
GSVIVT01027064001	BAI65909	UDP-sugar:glycosyltransferase [Forsythia x intermedia]	1.20163
GSVIVT01034067001	XP_002539494	conserved hypothetical protein [Ricinus communis]	1.20163
GSVIVT01010170001	XP_002530803	6-phosphogluconate dehydrogenase, putative [Ricinus communis]	1.20789
GSVIVT01015520001	XP_002524478	ribosomal protein l7ae, putative [Ricinus communis]	1.20789
GSVIVT01009345001	YP_001381732	photosystem II CP43 chlorophyll apoprotein [Medicago truncatula]	1.21412
GSVIVT01022134001	BAI99728	heat stress transcription factor [Carica papaya]	1.21412
GSVIVT01018356001	NP_199687	60S ribosomal protein L13a-4 [Arabidopsis thaliana]	1.21412
GSVIVT01031226001	ABB13620	USP-like protein [Astragalus sinicus]	1.21412
GSVIVT01014633001	BAD11207	multidrug resistance-associated protein [Thlaspi caerulescens]	1.22033
GSVIVT01022056001	XP_002512330	glutathione synthetase, putative [Ricinus communis]	1.22033
GSVIVT01023113001	XP_002519381	Serine/threonine-protein kinase PBS1, putative [Ricinus communis]	1.22033
GSVIVT01035441001	BAK61848	mitochondrial carrier protein [Citrus unshiu]	1.22651
GSVIVT01015277001	XP_002514195	Acid phosphatase 1 precursor, putative [Ricinus communis]	1.22651
GSVIVT01023870001	XP_002520606	glutamate receptor 3 plant, putative [Ricinus communis]	1.22651
GSVIVT01038657001	XP_002521293	nascent polypeptide associated complex alpha subunit, putative [Ricinus communis]	1.23266
GSVIVT01001839001	XP_002265308	PREDICTED: similar to LHT1 (LYSINE HISTIDINE TRANSPORTER 1); amino acid transmembrane transporter [Vitis vinifera]	1.23879
GSVIVT01028700001	XP_002513571	spermidine synthase 1, putative [Ricinus communis]	1.23879
GSVIVT01021790001	XP_002531296	Light-inducible protein CPRF-2, putative [Ricinus communis]	1.24489
GSVIVT01035525001	BAC77530	plasma membrane H+-ATPase [Sesbania rostrata]	1.25096
GSVIVT01009358001	XP_002510107	Adenine phosphoribosyltransferase, putative [Ricinus communis]	1.25701
GSVIVT01010359001	XP_002514963	lipoxygenase, putative [Ricinus communis]	1.25701
GSVIVT01024849001	ADB11327	tau class glutathione transferase GSTU45 [Populus trichocarpa]	1.25701
GSVIVT01034817001	XP_002264702	PREDICTED: hypothetical protein [Vitis vinifera]	1.25701
GSVIVT01012539001	ACG30030	p8MTCP1 [Zea mays]	1.26303
GSVIVT01014553001	XP_002530915	RNA binding protein, putative [Ricinus communis]	1.26303
GSVIVT01006353001	XP_002518601	S-locus-specific glycoprotein S6 precursor, putative [Ricinus communis]	1.26303
GSVIVT01038144001	XP_002273984	PREDICTED: similar to C2 domain-containing protein / GRAM domain-containing protein [Vitis vinifera]	1.26303
GSVIVT01031622001	NP_001148060	MAC/Perforin domain containing protein [Zea mays]	1.26903
GSVIVT01038125001	XP_002275386	PREDICTED: class IV chitinase [Vitis vinifera]	1.26903
GSVIVT01027642001	NP_001078445	uncharacterized protein [Arabidopsis thaliana]	1.27501
GSVIVT01028006001	Q8S3J3	RecName: Full=Hydroxyisourate hydrolase; Short=HIU hydrolase; Short=HIUHase; Flags: Precursor	1.28096
GSVIVT01022354001	XP_002306280	NAC domain protein, IPR003441 [Populus trichocarpa]	1.28096
GSVIVT01037683001	XP_002529921	imidazole glycerol phosphate synthase subunit hisf, putative [Ricinus communis]	1.28096
GSVIVT01027667001	XP_002511690	transketolase, putative [Ricinus communis]	1.28688
GSVIVT01022185001	XP_002528981	metal ion binding protein, putative [Ricinus communis]	1.28688
GSVIVT01033651001	A7PQS0	RecName: Full=S-adenosylmethionine synthase 1; Short=AdoMet synthase 1; AltName: Full=Methionine adenosyltransferase 1; Short=MAT 1	1.29278
GSVIVT01015524001	XP_002515530	Triose phosphate/phosphate translocator, non-green plastid, chloroplast precursor, putative [Ricinus communis]	1.29278
GSVIVT01024728001	NP_200670	zinc finger CCCH domain-containing protein 66 [Arabidopsis thaliana]	1.29278
GSVIVT01024922001	XP_002520540	zinc transporter, putative [Ricinus communis]	1.29278
GSVIVT01011751001	XP_002526021	Vitellogenic carboxypeptidase, putative [Ricinus communis]	1.29866
GSVIVT01019529001	XP_002297976	inner membrane protein [Populus trichocarpa]	1.29866
GSVIVT01027063001	Q9AR73	RecName: Full=Hydroquinone glucosyltransferase; AltName: Full=Arbutin synthase	1.29866
GSVIVT01033599001	XP_002529161	pyruvate kinase, putative [Ricinus communis]	1.29866
GSVIVT01008599001	XP_002512891	zinc finger protein, putative [Ricinus communis]	1.30451
GSVIVT01011353001	XP_002282644	PREDICTED: hypothetical protein isoform 3 [Vitis vinifera]	1.30451
GSVIVT01012005001	XP_002318557	aminophospholipid ATPase [Populus trichocarpa]	1.30451
GSVIVT01004795001	XP_002532357	Ubiquitin carboxyl-terminal hydrolase isozyme L3, putative [Ricinus communis]	1.31034
GSVIVT01017188001	XP_002527329	ATP-binding cassette transporter, putative [Ricinus communis]	1.31034
GSVIVT01019733001	XP_002509821	potassium channel tetramerization domain-containing protein, putative [Ricinus communis]	1.31034
GSVIVT01014631001	XP_002533032	multidrug resistance-associated protein 2, 6 (mrp2, 6), abc-transoprter, putative [Ricinus communis]	1.31615
GSVIVT01033540001	ACD45061	beta-1,3-glucanase [Vitis vinifera]	1.31615
GSVIVT01006770001	ABY48136	glycine-rich protein [Medicago truncatula]	1.32193
GSVIVT01033746001	XP_002532431	transcription factor, putative [Ricinus communis]	1.32193
GSVIVT01035279001	XP_002283537	PREDICTED: hypothetical protein [Vitis vinifera]	1.32193
GSVIVT01025237001	NP_001055430	Os05g0388600 [Oryza sativa Japonica Group]	1.32193
GSVIVT01034241001	ADU64758	cinnamoyl-CoA reductase [Hevea brasiliensis]	1.32193
GSVIVT01001442001	XP_002527952	Protein kinase APK1B, chloroplast precursor, putative [Ricinus communis]	1.32769
GSVIVT01028043001	BAA88904	sucrose synthase [Citrus unshiu]	1.32769
GSVIVT01023852001	ABC74565	3-hydroxy-3-methylglutaryl-CoA reductase [Picrorhiza kurrooa]	1.33342
GSVIVT01033188001	XP_002262775	PREDICTED: similar to DNA-binding protein [Vitis vinifera]	1.33342
GSVIVT01037291001	NP_568373	CRT (chloroquine-resistance transporter)-like transporter 1 [Arabidopsis thaliana]	1.33342
GSVIVT01036775001	ACJ11718	phosphoglycerate kinase [Gossypium hirsutum]	1.33342
GSVIVT01006617001	XP_002525341	acyl-CoA oxidase, putative [Ricinus communis]	1.33914
GSVIVT01008868001	XP_002513811	Esterase precursor, putative [Ricinus communis]	1.33914
GSVIVT01003667001	XP_002269141	PREDICTED: similar to Protein kinase-like [Vitis vinifera]	1.33914
GSVIVT01032097001	XP_002515644	60S ribosomal protein L44 [Ricinus communis]	1.33914
GSVIVT01016288001	ACM45079	chorismate synthase [Vitis vinifera]	1.34483
GSVIVT01024167001	CAA65585	arginine decarboxylase [Vitis vinifera]	1.34483
GSVIVT01037874001	ADO00337	RING protein [Elaeis guineensis]	1.34483
GSVIVT01035542001	NP_680719	Small nuclear ribonucleoprotein family protein [Arabidopsis thaliana]	1.34483
GSVIVT01033299001	ADN33986	40S ribosomal protein s2 [Cucumis melo subsp. melo]	1.3505
GSVIVT01021530001	XP_002893607	ATINT2 [Arabidopsis lyrata subsp. lyrata]	1.35614
GSVIVT01031978001	XP_002509491	acyltransferase, putative [Ricinus communis]	1.35614
GSVIVT01026984001	XP_002511904	big map kinase/bmk, putative [Ricinus communis]	1.36177
GSVIVT01009232001	AAG38144	phosphoglycerate mutase-like protein [Glycine max]	1.36737
GSVIVT01008991001	ABP02014	acetyl-CoA carboxylase [Jatropha curcas]	1.36737
GSVIVT01017204001	XP_002276943	PREDICTED: hypothetical protein, partial [Vitis vinifera]	1.36737
GSVIVT01003648001	XP_002270041	PREDICTED: hypothetical protein [Vitis vinifera]	1.37295
GSVIVT01011113001	XP_002520768	phenazine biosynthesis protein, putative [Ricinus communis]	1.37295
GSVIVT01034038001	BAB16427	NtEIG-E80 [Nicotiana tabacum]	1.37295
GSVIVT01035109001	AAW33880	RING-H2 subgroup RHE protein [Populus tremula x Populus alba]	1.37295
GSVIVT01034217001	XP_002515438	Stromal cell-derived factor 2 precursor, putative [Ricinus communis]	1.37295
GSVIVT01015039001	NP_565095	uncharacterized protein [Arabidopsis thaliana]	1.37851
GSVIVT01011755001	BAJ09456	auxin efflux carrier [Solanum lycopersicum]	1.37851
GSVIVT01024796001	XP_002520427	peptide transporter, putative [Ricinus communis]	1.37851
GSVIVT01013272001	XP_002517513	Beta-amylase, putative [Ricinus communis]	1.38405
GSVIVT01038653001	XP_002270496	PREDICTED: similar to caffeic acid O-methyltransferase [Vitis vinifera]	1.38957
GSVIVT01016386001	ACJ02349	60S ribosomal protein L35a [Vernicia fordii]	1.39506
GSVIVT01009093001	AAK20906	plastid-targeted protein 2 [Craterostigma plantagineum]	1.39506
GSVIVT01034372001	XP_002513132	Aspartic proteinase nepenthesin-1 precursor, putative [Ricinus communis]	1.39506
GSVIVT01009152001	XP_002530695	mitochondrial dicarboxylate carrier protein, putative [Ricinus communis]	1.40054
GSVIVT01004847001	XP_002532839	TRANSPARENT TESTA 1 protein, putative [Ricinus communis]	1.40599
GSVIVT01027673001	AAV64030	5-enolpyruvylshikimate 3-phosphate synthase [Camptotheca acuminata]	1.40599
GSVIVT01016558001	NP_001147221	plant-specific domain TIGR01615 family protein [Zea mays]	1.41684
GSVIVT01017185001	XP_002512728	ATP-binding cassette transporter, putative [Ricinus communis]	1.41684
GSVIVT01032563001	XP_002517437	prolyl 4-hydroxylase alpha subunit, putative [Ricinus communis]	1.42223
GSVIVT01031646001	AAX84672	aldo/keto reductase AKR [Manihot esculenta]	1.42761
GSVIVT01000239001	XP_002518008	acyl-CoA thioesterase, putative [Ricinus communis]	1.43296
GSVIVT01027990001	XP_002523063	multidrug resistance-associated protein 2, 6 (mrp2, 6), abc-transoprter, putative [Ricinus communis]	1.43296
GSVIVT01035488001	ACU17698	unknown [Glycine max]	1.43296
GSVIVT01017060001	XP_002514297	ATP binding protein, putative [Ricinus communis]	1.43829
GSVIVT01016992001	XP_002278313	PREDICTED: similar to PDR8/PEN3 (PLEIOTROPIC DRUG RESISTANCE8); ATPase, coupled to transmembrane movement of substances / cadmium ion transmembrane transporter [Vitis vinifera]	1.43829
GSVIVT01024735001	XP_002278391	PREDICTED: similar to Probable pyridoxal biosynthesis protein PDX1 [Vitis vinifera]	1.43829
GSVIVT01011864001	BAJ16529	TMV-associated RING finger protein [Nicotiana tabacum]	1.44361
GSVIVT01003660001	ABQ42034	putative receptor-interacting protein [Sonneratia caseolaris]	1.44361
GSVIVT01013786001	ACW82829	F-box/kelch protein [Vitis vinifera]	1.4489
GSVIVT01007593001	BAC07504	receptor-like protein kinase [Nicotiana tabacum]	1.4489
GSVIVT01005812001	ADW84019	ACX [Gossypium hirsutum]	1.45418
GSVIVT01027811001	BAC07544	myb-related transcription factor VlMYBB1-2 [Vitis labrusca x Vitis vinifera]	1.45943
GSVIVT01028190001	ABY60447	serine/threonine protein kinase [Adonis aestivalis var. palaestina]	1.45943
GSVIVT01030931001	XP_002514575	UDP-glucosyltransferase, putative [Ricinus communis]	1.46467
GSVIVT01008846001	AAS55853	chloroplast stromal ascorbate peroxidase [Vigna unguiculata]	1.47508
GSVIVT01011112001	XP_002520768	phenazine biosynthesis protein, putative [Ricinus communis]	1.47508
GSVIVT01025162001	XP_002526372	Protein MLO, putative [Ricinus communis]	1.47508
GSVIVT01021550001	XP_002532982	DNA binding protein, putative [Ricinus communis]	1.47508
GSVIVT01037841001	No hits found		1.47508
GSVIVT01019530001	XP_002509961	ring finger protein, putative [Ricinus communis]	1.48027
GSVIVT01009124001	NP_001052936	Os04g0450100 [Oryza sativa Japonica Group]	1.4957
GSVIVT01034187001	AAY17949	ring zinc finger protein [Artemisia desertorum]	1.4957
GSVIVT01030462001	CBI28833	unnamed protein product [Vitis vinifera]	1.5008
GSVIVT01021146001	ADC94860	ERF transcription factor 4 [Vitis pseudoreticulata]	1.5008
GSVIVT01034174001	ABD97258	metallothionin 2 [Camellia sinensis]	1.5008
GSVIVT01021098001	AAQ96341	putative ethylene response factor ERF3a [Vitis aestivalis]	1.50589
GSVIVT01021184001	XP_002275486	PREDICTED: similar to pyruvate decarboxylase [Vitis vinifera]	1.50589
GSVIVT01031035001	AAP37970	seed specific protein Bn15D17A [Brassica napus]	1.51096
GSVIVT01038655001	1906376A	O-methyltransferase	1.51602
GSVIVT01031366001	AAL91663	60s acidic ribosomal protein [Prunus dulcis]	1.51602
GSVIVT01008060001	ABS01349	hypersensitive-induced response protein [Carica papaya]	1.52607
GSVIVT01035272001	XP_002526182	AMP dependent ligase, putative [Ricinus communis]	1.52607
GSVIVT01011114001	XP_002520768	phenazine biosynthesis protein, putative [Ricinus communis]	1.53107
GSVIVT01022162001	ADM67557	prephenate aminotransferase [Petunia x hybrida]	1.53107
GSVIVT01016721001	ADI39634	plastid jasmonates ZIM-domain protein [Hevea brasiliensis]	1.53605
GSVIVT01019488001	NP_194107	Cox19-like CHCH family protein [Arabidopsis thaliana]	1.53605
GSVIVT01008756001	XP_002510592	ring finger protein, putative [Ricinus communis]	1.54597
GSVIVT01024214001	XP_002512962	Purple acid phosphatase precursor, putative [Ricinus communis]	1.55582
GSVIVT01035381001	XP_002514129	calmodulin binding protein, putative [Ricinus communis]	1.55582
GSVIVT01013216001	XP_002528781	2-deoxyglucose-6-phosphate phosphatase, putative [Ricinus communis]	1.56071
GSVIVT01034732001	XP_002534443	conserved hypothetical protein [Ricinus communis]	1.5656
GSVIVT01033116001	XP_002514847	serine/threonine-protein kinase bri1, putative [Ricinus communis]	1.5656
GSVIVT01035608001	NP_196726	alpha/beta fold hydrolase family protein [Arabidopsis thaliana]	1.5656
GSVIVT01001829001	NP_175565	kelch-like motif-containing protein [Arabidopsis thaliana]	1.5656
GSVIVT01017187001	XP_002512728	ATP-binding cassette transporter, putative [Ricinus communis]	1.57531
GSVIVT01034233001	ACC96114	CBL-interacting protein kinase 6 [Cicer arietinum]	1.57531
GSVIVT01027056001	XP_002532663	Grave disease carrier protein, putative [Ricinus communis]	1.57531
GSVIVT01014933001	CBI35387	unnamed protein product [Vitis vinifera]	1.58015
GSVIVT01022328001	ACQ57001	PAD4 [Glycine max]	1.58015
GSVIVT01022814001	ACI28876	mitochondrial alternative oxidase 1a [Vitis vinifera]	1.58015
GSVIVT01030992001	XP_002516765	wall-associated kinase, putative [Ricinus communis]	1.58015
GSVIVT01013442001	XP_002276269	PREDICTED: similar to Pyrophosphate--fructose 6-phosphate 1-phosphotransferase subunit alpha [Vitis vinifera]	1.58976
GSVIVT01006968001	XP_002525017	Xylem serine proteinase 1 precursor, putative [Ricinus communis]	1.58976
GSVIVT01017196001	XP_002512728	ATP-binding cassette transporter, putative [Ricinus communis]	1.58976
GSVIVT01014485001	CBI35387	unnamed protein product [Vitis vinifera]	1.59455
GSVIVT01033620001	CBI30116	unnamed protein product [Vitis vinifera]	1.59455
GSVIVT01024972001	XP_002281079	PREDICTED: similar to GTP1/OBG family member [Vitis vinifera]	1.59455
GSVIVT01000725001	XP_002520983	triacylglycerol lipase, putative [Ricinus communis]	1.59932
GSVIVT01020584001	Q9LW49	RecName: Full=Ethylene-responsive transcription factor 4; AltName: Full=Ethylene-responsive element-binding factor 3; Short=EREBP-3; AltName: Full=Ethylene-responsive element-binding factor 4 homolog; AltName: Full=NsERF3	1.60407
GSVIVT01018517001	XP_002510911	enolase, putative [Ricinus communis]	1.60407
GSVIVT01008681001	XP_001776705	predicted protein [Physcomitrella patens subsp. patens]	1.60881
GSVIVT01004798001	ADJ67441	ethylene response factor 12 [Actinidia deliciosa]	1.61353
GSVIVT01021979001	XP_002319582	dehydroquinate dehydratase/ shikimate dehydrogenase [Populus trichocarpa]	1.61824
GSVIVT01021794001	XP_002531299	calcium ion binding protein, putative [Ricinus communis]	1.61824
GSVIVT01028050001	ADP37419	ethylene-responsive-element-binding factor 4 [Petunia x hybrida]	1.61824
GSVIVT01012540001	XP_002532757	GMP synthase, putative [Ricinus communis]	1.62293
GSVIVT01011046001	XP_002524778	kinase, putative [Ricinus communis]	1.62761
GSVIVT01001399001	XP_002268857	PREDICTED: hypothetical protein [Vitis vinifera]	1.63227
GSVIVT01015119001	XP_002514072	phosphatidylcholine-sterol O-acyltransferase, putative [Ricinus communis]	1.63227
GSVIVT01010646001	ABA01327	L-idonate dehydrogenase [Vitis vinifera]	1.63227
GSVIVT01025798001	XP_002517269	Auxin-induced protein 5NG4, putative [Ricinus communis]	1.63691
GSVIVT01025929001	BAD06575	LEDI-5c protein [Lithospermum erythrorhizon]	1.63691
GSVIVT01021143001	BAA02112	GTP-binding protein [Pisum sativum]	1.63691
GSVIVT01015147001	XP_002514088	threonine synthase, putative [Ricinus communis]	1.64155
GSVIVT01014025001	AAT09978	putative hexose transporter [Vitis vinifera]	1.64616
GSVIVT01021812001	XP_002512220	aldo/keto reductase, putative [Ricinus communis]	1.64616
GSVIVT01015271001	XP_002515946	phosphofructokinase, putative [Ricinus communis]	1.64616
GSVIVT01036062001	ABG66307	CCR4 associated factor 1-related protein [Capsicum annuum]	1.65535
GSVIVT01008072001	ADH21397	nitrate transporter [Citrus trifoliata]	1.65992
GSVIVT01013903001	ADJ67441	ethylene response factor 12 [Actinidia deliciosa]	1.65992
GSVIVT01030174001	ACY69975	WRKY transcription factor [Vitis pseudoreticulata]	1.65992
GSVIVT01035431001	CBI20689	unnamed protein product [Vitis vinifera]	1.65992
GSVIVT01035713001	ABM89110	truncated hemoglobin [Populus tremula x Populus tremuloides]	1.65992
GSVIVT01021532001	NP_001148525	endoplasmic oxidoreductin-1 [Zea mays]	1.66448
GSVIVT01009614001	CAN61239	hypothetical protein VITISV_003190 [Vitis vinifera]	1.66448
GSVIVT01036562001	ACG30695	B12D protein [Zea mays]	1.66903
GSVIVT01031210001	NP_200566	Calmodulin-binding protein [Arabidopsis thaliana]	1.66903
GSVIVT01017946001	XP_002516773	Protein SSM1, putative [Ricinus communis]	1.67356
GSVIVT01034231001	XP_002273178	PREDICTED: similar to CBL-interacting protein kinase 6 [Vitis vinifera]	1.67807
GSVIVT01016661001	XP_002529554	pentatricopeptide repeat-containing protein, putative [Ricinus communis]	1.67807
GSVIVT01037873001	BAB01976	unnamed protein product [Arabidopsis thaliana]	1.68257
GSVIVT01021200001	XP_002522564	ubiquitin-protein ligase, putative [Ricinus communis]	1.68257
GSVIVT01014478001	CBI20415	unnamed protein product [Vitis vinifera]	1.68706
GSVIVT01020725001	B8A8C9	RecName: Full=Phospholipase A1-II 5	1.68706
GSVIVT01008711001	ADN34133	serine-type endopeptidase [Cucumis melo subsp. melo]	1.69153
GSVIVT01015676001	BAJ09646	GTP cyclohydrolase II/3,4-dihydroxy-2-butanone 4-phosphate synthase [Nicotiana benthamiana]	1.69153
GSVIVT01012712001	AAU03359	adenylyl-sulfate reductase [Solanum lycopersicum]	1.69599
GSVIVT01025800001	ACV91106	p-coumaroyl-shikimate 3'-hydroxylase [Trifolium pratense]	1.70044
GSVIVT01014484001	BAC80024	putative receptor protein kinase [Oryza sativa Japonica Group]	1.70044
GSVIVT01021818001	XP_002512220	aldo/keto reductase, putative [Ricinus communis]	1.70044
GSVIVT01018030001	CBI26301	unnamed protein product [Vitis vinifera]	1.70044
GSVIVT01024116001	XP_002534034	calcium ion binding protein, putative [Ricinus communis]	1.70044
GSVIVT01032605001	CBI35039	unnamed protein product [Vitis vinifera]	1.70487
GSVIVT01013375001	XP_002510681	serine/threonine-protein kinase cx32, putative [Ricinus communis]	1.70487
GSVIVT01035885001	ADU02584	WRKY transcription factor 3 [Vitis vinifera]	1.70929
GSVIVT01025172001	XP_002530293	Glutamine amidotransferase subunit pdxT, putative [Ricinus communis]	1.70929
GSVIVT01025347001	XP_002513435	BRASSINOSTEROID INSENSITIVE 1-associated receptor kinase 1 precursor, putative [Ricinus communis]	1.7137
GSVIVT01006970001	XP_002525017	Xylem serine proteinase 1 precursor, putative [Ricinus communis]	1.71809
GSVIVT01029998001	XP_002275343	PREDICTED: hypothetical protein [Vitis vinifera]	1.71809
GSVIVT01034493001	XP_002891102	leucine-rich repeat family protein [Arabidopsis lyrata subsp. lyrata]	1.71809
GSVIVT01019771001	XP_002322473	acyl:coa ligase [Populus trichocarpa]	1.72247
GSVIVT01034563001	ADZ28106	ethylene response factor 3 [Malus x domestica]	1.72683
GSVIVT01009528001	XP_002510250	Gibberellin receptor GID1, putative [Ricinus communis]	1.72683
GSVIVT01014053001	CBI38676	unnamed protein product [Vitis vinifera]	1.73552
GSVIVT01008089001	XP_002511491	galactosyltransferase, putative [Ricinus communis]	1.73552
GSVIVT01007048001	XP_002510071	E3 ubiquitin ligase PUB14, putative [Ricinus communis]	1.74416
GSVIVT01034731001	XP_002311043	proline transporter [Populus trichocarpa]	1.74416
GSVIVT01011687001	AEA08581	fw2.2 [Arachis stenosperma]	1.74416
GSVIVT01018233001	CAA07566	pRIB5 protein [Ribes nigrum]	1.74846
GSVIVT01030467001	XP_002529325	transferase, putative [Ricinus communis]	1.75275
GSVIVT01015220001	XP_002514144	1-aminocyclopropane-1-carboxylate oxidase, putative [Ricinus communis]	1.75702
GSVIVT01023812001	XP_002280254	PREDICTED: similar to Bifunctional dihydrofolate reductase-thymidylate synthase [Vitis vinifera]	1.75702
GSVIVT01016869001	AAT09980	cell wall apoplastic invertase [Vitis vinifera]	1.76129
GSVIVT01017184001	XP_002512728	ATP-binding cassette transporter, putative [Ricinus communis]	1.76129
GSVIVT01019702001	XP_002300524	NAC domain protein, IPR003441 [Populus trichocarpa]	1.774
GSVIVT01012152001	CBI27228	unnamed protein product [Vitis vinifera]	1.774
GSVIVT01033388001	XP_002525441	short-chain type dehydrogenase, putative [Ricinus communis]	1.774
GSVIVT01038271001	XP_002876529	kelch repeat-containing F-box family protein [Arabidopsis lyrata subsp. lyrata]	1.77821
GSVIVT01012153001	XP_002528147	rhythmically-expressed protein 2 protein, putative [Ricinus communis]	1.77821
GSVIVT01028578001	XP_002521113	pantoate-beta-alanine ligase, putative [Ricinus communis]	1.77821
GSVIVT01032535001	CBI22946	unnamed protein product [Vitis vinifera]	1.78241
GSVIVT01036130001	NP_001077489	endomembrane protein 70-like protein [Arabidopsis thaliana]	1.78241
GSVIVT01013388001	XP_002279942	PREDICTED: similar to HB2 homeodomain protein isoform 1 [Vitis vinifera]	1.7866
GSVIVT01022163001	ADM67557	prephenate aminotransferase [Petunia x hybrida]	1.7866
GSVIVT01034219001	XP_002521598	40S ribosomal protein S12, putative [Ricinus communis]	1.7866
GSVIVT01034432001	XP_002276747	PREDICTED: similar to VRP1-3 [Vitis vinifera]	1.79077
GSVIVT01008214001	CAN65982	hypothetical protein VITISV_017971 [Vitis vinifera]	1.79494
GSVIVT01016739001	ADC34701	flavonoid 3' hydroxylase [Actinidia chinensis]	1.79909
GSVIVT01016991001	XP_002278313	PREDICTED: similar to PDR8/PEN3 (PLEIOTROPIC DRUG RESISTANCE8); ATPase, coupled to transmembrane movement of substances / cadmium ion transmembrane transporter [Vitis vinifera]	1.79909
GSVIVT01013785001	XP_002525398	ATP-citrate synthase, putative [Ricinus communis]	1.79909
GSVIVT01027150001	XP_002882071	phosphatidylinositol 3-and 4-kinase family protein [Arabidopsis lyrata subsp. lyrata]	1.79909
GSVIVT01026627001	XP_002530077	monoxygenase, putative [Ricinus communis]	1.79909
GSVIVT01027790001	CBI23629	unnamed protein product [Vitis vinifera]	1.80323
GSVIVT01025583001	XP_002314209	endoplasmic reticulum [ER]-type calcium ATPase [Populus trichocarpa]	1.81147
GSVIVT01023906001	XP_002528416	amino acid transporter, putative [Ricinus communis]	1.81967
GSVIVT01035532001	ACM89609	protein kinase [Glycine max]	1.82375
GSVIVT01008997001	XP_002513886	phosphoglycerate mutase, putative [Ricinus communis]	1.82375
GSVIVT01009924001	XP_002510545	Chaperone protein dnaJ 11, chloroplast precursor, putative [Ricinus communis]	1.82782
GSVIVT01014147001	NP_175749	putative LRR receptor-like serine/threonine-protein kinase [Arabidopsis thaliana]	1.83592
GSVIVT01019691001	ACN41351	putative caffeic acid O-methyltransferase [Betula pendula]	1.83996
GSVIVT01000716001	XP_002520975	trytophan synthase alpha subunit, putative [Ricinus communis]	1.848
GSVIVT01010644001	ABA01327	L-idonate dehydrogenase [Vitis vinifera]	1.848
GSVIVT01020536001	CBI21842	unnamed protein product [Vitis vinifera]	1.848
GSVIVT01033605001	XP_002529161	pyruvate kinase, putative [Ricinus communis]	1.848
GSVIVT01026501001	XP_002517249	cysteine desulfurylase, putative [Ricinus communis]	1.848
GSVIVT01009715001	XP_002510390	lrr receptor protein kinase, putative [Ricinus communis]	1.85599
GSVIVT01024554001	ABA59555	cinnamate-4-hydroxylase [Parthenocissus henryana]	1.85599
GSVIVT01004634001	XP_002518469	5'-adenylylsulfate reductase 1, chloroplast precursor, putative [Ricinus communis]	1.85997
GSVIVT01011565001	ABA18652	glutamate decarboxylase [Populus tremula x Populus alba]	1.85997
GSVIVT01026571001	XP_002276127	PREDICTED: hypothetical protein [Vitis vinifera]	1.85997
GSVIVT01014490001	CBI20415	unnamed protein product [Vitis vinifera]	1.85997
GSVIVT01024651001	XP_002528768	UDP-glucosyltransferase, putative [Ricinus communis]	1.8679
GSVIVT01026876001	AED99886	glycosyltransferase [Panax notoginseng]	1.8679
GSVIVT01023878001	XP_002527153	serine/threonine-protein kinase cx32, putative [Ricinus communis]	1.87971
GSVIVT01033113001	XP_002509533	serine-threonine protein kinase, plant-type, putative [Ricinus communis]	1.88753
GSVIVT01037872001	XP_002885314	hypothetical protein ARALYDRAFT_479468 [Arabidopsis lyrata subsp. lyrata]	1.89142
GSVIVT01033692001	XP_002266164	PREDICTED: similar to glutamate-ammonia ligase [Vitis vinifera]	1.8953
GSVIVT01003940001	AAG22488	pyruvate decarboxylase 1 [Vitis vinifera]	1.89918
GSVIVT01029994001	ABR13312	putative wound-induced protein [Prunus dulcis]	1.89918
GSVIVT01022277001	XP_002307142	AP2/ERF domain-containing transcription factor [Populus trichocarpa]	1.89918
GSVIVT01035653001	XP_002516549	catalytic, putative [Ricinus communis]	1.89918
GSVIVT01012737001	XP_002883313	mate efflux family protein [Arabidopsis lyrata subsp. lyrata]	1.90304
GSVIVT01033791001	BAE48790	fructose-bisphosphate aldolase [Codonopsis lanceolata]	1.90304
GSVIVT01016930001	CBI36014	unnamed protein product [Vitis vinifera]	1.90689
GSVIVT01004079001	XP_002527922	copper amine oxidase, putative [Ricinus communis]	1.91456
GSVIVT01029816001	ACY91853	somatic embryogenesis receptor-like kinase 1 [Araucaria angustifolia]	1.91456
GSVIVT01022723001	ABA28312	nitrilase 4B [Lupinus angustifolius]	1.91839
GSVIVT01011005001	XP_002320653	flavine-containing monoxygenase [Populus trichocarpa]	1.9222
GSVIVT01036466001	ABB69784	beta-glucan-binding protein 4 [Medicago truncatula]	1.926
GSVIVT01011642001	XP_002526004	Benzoate carboxyl methyltransferase, putative [Ricinus communis]	1.92979
GSVIVT01009309001	gi|23466375|tpg|DAA00278.1|	TPA_exp: putative phytosulfokine peptide precursor [Gossypium arboreum]	1.92979
GSVIVT01024212001	XP_002512962	Purple acid phosphatase precursor, putative [Ricinus communis]	1.93734
GSVIVT01028844001	XP_002535232	metal ion binding protein, putative [Ricinus communis]	1.94111
GSVIVT01014492001	XP_002281085	PREDICTED: hypothetical protein [Vitis vinifera]	1.94111
GSVIVT01015560001	AAF66242	dicyanin [Solanum lycopersicum]	1.94486
GSVIVT01008122001	XP_002514632	cytochrome P450, putative [Ricinus communis]	1.9486
GSVIVT01008844001	XP_002520345	nucellin, putative [Ricinus communis]	1.9486
GSVIVT01034429001	XP_002276677	PREDICTED: similar to VRP1-2 [Vitis vinifera]	1.95233
GSVIVT01026967001	XP_002320828	ketopantoate hydroxymethyltransferase [Populus trichocarpa]	1.95233
GSVIVT01033590001	XP_002531495	S-adenosylmethionine-dependent methyltransferase, putative [Ricinus communis]	1.96347
GSVIVT01015561001	XP_002527193	Early nodulin 16 precursor, putative [Ricinus communis]	1.96717
GSVIVT01037871001	XP_002885314	hypothetical protein ARALYDRAFT_479468 [Arabidopsis lyrata subsp. lyrata]	1.96717
GSVIVT01015759001	XP_002525846	2-nitropropane dioxygenase precursor, putative [Ricinus communis]	1.96717
GSVIVT01016738001	ACZ17393	lipoxygenase [Vitis vinifera]	1.96717
GSVIVT01029838001	XP_002519976	GTP binding protein, putative [Ricinus communis]	1.97085
GSVIVT01016999001	XP_002278313	PREDICTED: similar to PDR8/PEN3 (PLEIOTROPIC DRUG RESISTANCE8); ATPase, coupled to transmembrane movement of substances / cadmium ion transmembrane transporter [Vitis vinifera]	1.97453
GSVIVT01032996001	XP_002512848	aspartate kinase, putative [Ricinus communis]	1.97453
GSVIVT01022115001	CAB16796	MAP3K-like protein kinase [Arabidopsis thaliana]	1.98185
GSVIVT01025091001	XP_002530237	big map kinase/bmk, putative [Ricinus communis]	1.9855
GSVIVT01013374001	XP_002510681	serine/threonine-protein kinase cx32, putative [Ricinus communis]	1.98914
GSVIVT01030456001	XP_002529325	transferase, putative [Ricinus communis]	1.99277
GSVIVT01001853001	XP_002518202	ammonium transporter, putative [Ricinus communis]	1.99277
GSVIVT01007836001	ABU43059	enhanced disease susceptibility 1 [Vitis vinifera]	1.99277
GSVIVT01026507001	AAG01382	alcohol dehydrogenase 2 [Vitis vinifera]	1.99277
GSVIVT01014777001	NP_200420	cytochrome c oxidase subunit XV assembly protein [Arabidopsis thaliana]	1.99639
GSVIVT01026505001	AAG01382	alcohol dehydrogenase 2 [Vitis vinifera]	2.0036
GSVIVT01026510001	AAG01382	alcohol dehydrogenase 2 [Vitis vinifera]	2.0036
GSVIVT01011519001	XP_002523854	Nitrilase, putative [Ricinus communis]	2.0072
GSVIVT01030218001	XP_002531321	aspartate aminotransferase, putative [Ricinus communis]	2.0072
GSVIVT01020843001	XP_002526648	Enoyl-CoA hydratase, mitochondrial precursor, putative [Ricinus communis]	2.01792
GSVIVT01013843001	XP_002511047	caspase, putative [Ricinus communis]	2.02148
GSVIVT01026508001	AAG01382	alcohol dehydrogenase 2 [Vitis vinifera]	2.0321
GSVIVT01012746001	CAN63700	hypothetical protein VITISV_025811 [Vitis vinifera]	2.03562
GSVIVT01019987001	XP_002511574	glutathione s-transferase, putative [Ricinus communis]	2.03562
GSVIVT01003464001	XP_002270041	PREDICTED: hypothetical protein [Vitis vinifera]	2.03914
GSVIVT01009098001	XP_002513986	zinc finger protein, putative [Ricinus communis]	2.03914
GSVIVT01011045001	XP_002524777	ATP binding protein, putative [Ricinus communis]	2.04963
GSVIVT01020711001	XP_002528551	F-box/leucine rich repeat protein, putative [Ricinus communis]	2.05311
GSVIVT01034574001	AAA98491	anionic peroxidase [Petroselinum crispum]	2.05311
GSVIVT01017056001	XP_002516015	AMP dependent CoA ligase, putative [Ricinus communis]	2.06695
GSVIVT01022720001	ABA28312	nitrilase 4B [Lupinus angustifolius]	2.06695
GSVIVT01010949001	XP_002264560	PREDICTED: KUP1 [Vitis vinifera]	2.07039
GSVIVT01014482001	BAC80024	putative receptor protein kinase [Oryza sativa Japonica Group]	2.07039
GSVIVT01015851001	CBI34118	unnamed protein product [Vitis vinifera]	2.07039
GSVIVT01022699001	XP_002328237	nitrilase 1 [Populus trichocarpa]	2.07039
GSVIVT01029293001	CBI17893	unnamed protein product [Vitis vinifera]	2.07039
GSVIVT01031645001	CBI39430	unnamed protein product [Vitis vinifera]	2.08066
GSVIVT01027027001	P29060	RecName: Full=Acidic endochitinase; Flags: Precursor	2.08406
GSVIVT01031477001	ACN87274	short chain dehydrogenase/reductase [Chelidonium majus]	2.08406
GSVIVT01027876001	XP_002528812	oligopeptide transporter, putative [Ricinus communis]	2.09424
GSVIVT01021397001	ACV92031	WRKY transcription factor 29 [(Populus tomentosa x P. bolleana) x P. tomentosa]	2.09424
GSVIVT01006161001	XP_002528922	glucosyltransferase, putative [Ricinus communis]	2.09761
GSVIVT01033999001	AAM73656	AER [Nicotiana tabacum]	2.10434
GSVIVT01022161001	ADQ00383	prephenate aminotransferase [Solanum lycopersicum]	2.10434
GSVIVT01008760001	NP_195566	FAD/NAD(P)-binding oxidoreductase family protein [Arabidopsis thaliana]	2.10769
GSVIVT01012648001	XP_002518517	Glucose-6-phosphate/phosphate translocator 2, chloroplast precursor, putative [Ricinus communis]	2.10769
GSVIVT01020940001	Q5F4K8	RecName: Full=Aspartate aminotransferase; Short=PpAAT; Flags: Precursor	2.11103
GSVIVT01025346001	CAN84024	hypothetical protein VITISV_004993 [Vitis vinifera]	2.11437
GSVIVT01006895001	XP_002534038	Aspartic proteinase nepenthesin-1 precursor, putative [Ricinus communis]	2.12433
GSVIVT01026542001	XP_002517222	E3 ubiquitin ligase PUB14, putative [Ricinus communis]	2.13093
GSVIVT01028851001	XP_002535232	metal ion binding protein, putative [Ricinus communis]	2.13422
GSVIVT01017497001	NP_974731	8-amino-7-oxononanoate synthase [Arabidopsis thaliana]	2.13422
GSVIVT01027069001	AAR92477	putative WRKY transcription factor 30 [Vitis aestivalis]	2.14078
GSVIVT01008551001	XP_002509505	sec61 gamma subunit, putative [Ricinus communis]	2.14405
GSVIVT01022714001	XP_002328237	nitrilase 1 [Populus trichocarpa]	2.15056
GSVIVT01027797001	CBI23629	unnamed protein product [Vitis vinifera]	2.15381
GSVIVT01033370001	BAF95880	polygalacturonase inhibiting protein [Vitis hybrid cultivar]	2.15381
GSVIVT01007754001	NP_173769	RCD one 2-like protein [Arabidopsis thaliana]	2.15704
GSVIVT01025128001	XP_002526340	LOB domain-containing protein, putative [Ricinus communis]	2.16027
GSVIVT01000102001	ABL60873	germin-like protein 4 [Vitis vinifera]	2.16672
GSVIVT01013255001	XP_002527641	Flavonol synthase/flavanone 3-hydroxylase, putative [Ricinus communis]	2.16672
GSVIVT01023095001	BAF95865	UDP-glucoronosyl and UDP-glucosyl transferase [Vitis hybrid cultivar]	2.17632
GSVIVT01009070001	ACY29660	3-deoxy-D-arabino-heptulosonate-7-phosphate synthase 02 [Vitis vinifera]	2.19219
GSVIVT01022715001	ABA28312	nitrilase 4B [Lupinus angustifolius]	2.19535
GSVIVT01000101001	ABL60873	germin-like protein 4 [Vitis vinifera]	2.19849
GSVIVT01010361001	XP_002514959	adenylate kinase 1, putative [Ricinus communis]	2.20163
GSVIVT01010790001	XP_002533363	fructokinase, putative [Ricinus communis]	2.20163
GSVIVT01014149001	ACM89476	leucine-rich repeat family protein / protein kinase family protein [Glycine max]	2.20477
GSVIVT01010525001	XP_002514888	WRKY transcription factor, putative [Ricinus communis]	2.20477
GSVIVT01021862001	NP_001105964	cytidine deaminase2 [Zea mays]	2.20789
GSVIVT01031080001	ABL60873	germin-like protein 4 [Vitis vinifera]	2.20789
GSVIVT01031408001	XP_002527443	amino acid transporter, putative [Ricinus communis]	2.20789
GSVIVT01031900001	XP_002284684	PREDICTED: similar to non-symbiotic hemoglobin class 1 [Vitis vinifera]	2.21101
GSVIVT01032816001	XP_002533652	Serine/threonine-protein kinase PBS1, putative [Ricinus communis]	2.21101
GSVIVT01030291001	XP_002526668	ferritin, plant, putative [Ricinus communis]	2.21412
GSVIVT01003129001	XP_002274787	PREDICTED: similar to type IIB calcium ATPase [Vitis vinifera]	2.21723
GSVIVT01022690001	ABA28312	nitrilase 4B [Lupinus angustifolius]	2.22651
GSVIVT01027803001	CAC87043	transmembrane protein [Solanum tuberosum]	2.22959
GSVIVT01014145001	AAF78445	Contains a weak similarity to disease resistance protein (cf-5) gene from Lycopersicon esculentum gb|AF053993 and contains multiple leucine rich PF|00560 repeats and protein kinase PF|00069 domain. EST gb|T04455 comes from this gene [Arabidopsis thaliana]	2.23266
GSVIVT01022702001	ABA28312	nitrilase 4B [Lupinus angustifolius]	2.23266
GSVIVT01022712001	XP_002328237	nitrilase 1 [Populus trichocarpa]	2.23266
GSVIVT01015354001	NP_194623	Phosphorylase-like protein protein [Arabidopsis thaliana]	2.25096
GSVIVT01014020001	XP_002510995	receptor protein kinase, putative [Ricinus communis]	2.25399
GSVIVT01030293001	XP_002526668	ferritin, plant, putative [Ricinus communis]	2.25399
GSVIVT01010024001	ADF80910	alcohol dehydrogenase I [Vitis mustangensis]	2.25701
GSVIVT01019989001	CBI31962	unnamed protein product [Vitis vinifera]	2.26303
GSVIVT01003715001	NP_569016	hydroxyproline-rich glycoprotein family protein [Arabidopsis thaliana]	2.26604
GSVIVT01031079001	ABL60873	germin-like protein 4 [Vitis vinifera]	2.26604
GSVIVT01000103001	ABL60873	germin-like protein 4 [Vitis vinifera]	2.27798
GSVIVT01032983001	ADN33698	AP2 domain transcription factor RAP2 [Cucumis melo subsp. melo]	2.28392
GSVIVT01037014001	BAF95881	putative pathogenesis-related protein 1 [Vitis hybrid cultivar]	2.28983
GSVIVT01018003001	XP_002517113	N-acetyltransferase, putative [Ricinus communis]	2.29278
GSVIVT01000098001	ABL60873	germin-like protein 4 [Vitis vinifera]	2.29572
GSVIVT01032435001	XP_002524667	kinase, putative [Ricinus communis]	2.30159
GSVIVT01033567001	XP_002534401	Calcium-binding allergen Ole e, putative [Ricinus communis]	2.32193
GSVIVT01005303001	XP_002534445	Minor allergen Alt a, putative [Ricinus communis]	2.32769
GSVIVT01022721001	Q42966	RecName: Full=Bifunctional nitrilase/nitrile hydratase NIT4B; Short=TNIT4B; AltName: Full=Cyanoalanine nitrilase B; AltName: Full=Nitrilase 4B	2.33056
GSVIVT01012229001	XP_002533543	Esterase PIR7B, putative [Ricinus communis]	2.33056
GSVIVT01024382001	XP_002326545	jumonji domain protein [Populus trichocarpa]	2.33056
GSVIVT01016533001	XP_002533151	Elicitor-responsive protein, putative [Ricinus communis]	2.33342
GSVIVT01010951001	XP_002264560	PREDICTED: KUP1 [Vitis vinifera]	2.34767
GSVIVT01000097001	ABL60873	germin-like protein 4 [Vitis vinifera]	2.3505
GSVIVT01028002001	XP_002523072	beta-glucosidase, putative [Ricinus communis]	2.35896
GSVIVT01019988001	XP_002511574	glutathione s-transferase, putative [Ricinus communis]	2.36177
GSVIVT01011918001	NP_172792	Regulator of Vps4 activity in the MVB pathway protein [Arabidopsis thaliana]	2.36177
GSVIVT01022705001	XP_002328237	nitrilase 1 [Populus trichocarpa]	2.37016
GSVIVT01008094001	XP_002511486	Rhicadhesin receptor precursor, putative [Ricinus communis]	2.37573
GSVIVT01027566001	XP_002511752	Gibberellin receptor GID1, putative [Ricinus communis]	2.38128
GSVIVT01013913001	XP_002282245	PREDICTED: similar to putative ethylene response factor 4 [Vitis vinifera]	2.38681
GSVIVT01033538001	CAB91554	beta 1-3 glucanase [Vitis vinifera]	2.38957
GSVIVT01010328001	ABV02033	glyceraldehyde 3-phosphate dehydrogenase [Nicotiana langsdorffii x Nicotiana sanderae]	2.39232
GSVIVT01001803001	XP_002514847	serine/threonine-protein kinase bri1, putative [Ricinus communis]	2.3978
GSVIVT01029680001	CBI19994	unnamed protein product [Vitis vinifera]	2.41143
GSVIVT01024928001	XP_002533745	catalytic, putative [Ricinus communis]	2.41954
GSVIVT01000083001	ACZ17392	lipoxygenase [Vitis vinifera]	2.42223
GSVIVT01012752001	XP_002265415	PREDICTED: hypothetical protein [Vitis vinifera]	2.43563
GSVIVT01000084001	ACZ17392	lipoxygenase [Vitis vinifera]	2.44361
GSVIVT01025521001	XP_002531343	short-chain dehydrogenase, putative [Ricinus communis]	2.45154
GSVIVT01006872001	XP_002518563	serine-threonine protein kinase, plant-type, putative [Ricinus communis]	2.45681
GSVIVT01005305001	XP_002518592	Flavoprotein wrbA, putative [Ricinus communis]	2.45681
GSVIVT01030294001	Q948P5	RecName: Full=Ferritin-4, chloroplastic; AltName: Full=SFerH-4; Flags: Precursor	2.45943
GSVIVT01012919001	XP_002306370	predicted protein [Populus trichocarpa]	2.46989
GSVIVT01011639001	XP_002526004	Benzoate carboxyl methyltransferase, putative [Ricinus communis]	2.47249
GSVIVT01033902001	XP_002530522	transcription factor, putative [Ricinus communis]	2.48285
GSVIVT01017042001	CAB95746	putative aquaporin [Vitis vinifera]	2.488
GSVIVT01008152001	XP_002512027	Ethanol tolerance protein GEKO1, putative [Ricinus communis]	2.5008
GSVIVT01005278001	XP_002534445	Minor allergen Alt a, putative [Ricinus communis]	2.50335
GSVIVT01019849001	AAD55090	thaumatin [Vitis riparia]	2.50589
GSVIVT01035466001	XP_002516130	cytochrome P450, putative [Ricinus communis]	2.52607
GSVIVT01025485001	AAX19037	Hcr2-p7.8 [Solanum pimpinellifolium]	2.52857
GSVIVT01029658001	XP_002264789	PREDICTED: hypothetical protein [Vitis vinifera]	2.52857
GSVIVT01037008001	ADB54822	pathogenesis-related protein 1 [Vitis pseudoreticulata]	2.52857
GSVIVT01014138001	NP_175749	putative LRR receptor-like serine/threonine-protein kinase [Arabidopsis thaliana]	2.53107
GSVIVT01024656001	XP_002528768	UDP-glucosyltransferase, putative [Ricinus communis]	2.5509
GSVIVT01019841001	CAA71883	osmotin-like protein [Vitis vinifera]	2.5509
GSVIVT01031740001	XP_002510219	pentatricopeptide repeat-containing protein, putative [Ricinus communis]	2.55336
GSVIVT01013817001	CBI26601	unnamed protein product [Vitis vinifera]	2.56803
GSVIVT01033032001	XP_002298652	NAC domain protein, IPR003441 [Populus trichocarpa]	2.57289
GSVIVT01029992001	CBI28373	unnamed protein product [Vitis vinifera]	2.58496
GSVIVT01024596001	AAP76387	class III peroxidase [Gossypium hirsutum]	2.59216
GSVIVT01021289001	AAU10526	putative receptor-like protein kinase 2 [Glycine max]	2.60881
GSVIVT01031581001	XP_002267526	PREDICTED: hypothetical protein [Vitis vinifera]	2.61589
GSVIVT01030035001	CAC37355	putative membrane protein [Solanum tuberosum]	2.61824
GSVIVT01010950001	XP_002264560	PREDICTED: KUP1 [Vitis vinifera]	2.63691
GSVIVT01011641001	XP_002281378	PREDICTED: probable S-adenosylmethionine-dependent methyltransferase At5g37990 [Vitis vinifera]	2.64386
GSVIVT01026196001	XP_002277477	PREDICTED: hypothetical protein [Vitis vinifera]	2.64616
GSVIVT01031397001	XP_002328073	arogenate/prephenate dehydratase [Populus trichocarpa]	2.64847
GSVIVT01024911001	XP_002520523	kinase, putative [Ricinus communis]	2.65764
GSVIVT01026570001	XP_002276127	PREDICTED: hypothetical protein [Vitis vinifera]	2.66221
GSVIVT01034674001	XP_002533940	mta/sah nucleosidase, putative [Ricinus communis]	2.66676
GSVIVT01010956001	XP_002264560	PREDICTED: KUP1 [Vitis vinifera]	2.67582
GSVIVT01000765001	XP_002335046	cytochrome P450 [Populus trichocarpa]	2.6893
GSVIVT01031474001	ACN87274	short chain dehydrogenase/reductase [Chelidonium majus]	2.69153
GSVIVT01032458001	XP_002524651	cinnamoyl-CoA reductase, putative [Ricinus communis]	2.69822
GSVIVT01000550001	XP_002887146	Fe-S metabolism associated domain-containing protein [Arabidopsis lyrata subsp. lyrata]	2.70044
GSVIVT01031783001	CAE12164	pheromone receptor-like protein [Quercus robur]	2.70266
GSVIVT01002066001	XP_002519055	DNA binding protein, putative [Ricinus communis]	2.71149
GSVIVT01026626001	XP_002530077	monoxygenase, putative [Ricinus communis]	2.7137
GSVIVT01007227001	XP_002534038	Aspartic proteinase nepenthesin-1 precursor, putative [Ricinus communis]	2.72247
GSVIVT01026052001	ACD03215	xyloglucan endotransglucosylase/hydrolase 5 [Actinidia deliciosa]	2.72247
GSVIVT01031472001	ACN87275	short chain dehydrogenase/reductase [Nandina domestica]	2.72465
GSVIVT01023936001	XP_002525811	LysM domain GPI-anchored protein 2 precursor, putative [Ricinus communis]	2.72683
GSVIVT01035186001	XP_002526197	serine-threonine protein kinase, plant-type, putative [Ricinus communis]	2.72901
GSVIVT01014140001	XP_002524510	kinase, putative [Ricinus communis]	2.73118
GSVIVT01037005001	BAF95881	putative pathogenesis-related protein 1 [Vitis hybrid cultivar]	2.73769
GSVIVT01016560001	ACD77110	protein kinase 1b [Solanum lycopersicum]	2.74201
GSVIVT01036966001	XP_002510007	Receptor protein kinase CLAVATA1 precursor, putative [Ricinus communis]	2.75702
GSVIVT01008324001	XP_002869655	calmodulin-binding protein [Arabidopsis lyrata subsp. lyrata]	2.76129
GSVIVT01029183001	AAF91309	4-coumarate:coA ligase 2 [Rubus idaeus]	2.76553
GSVIVT01034344001	CAQ58629	pyruvate kinase [Vitis vinifera]	2.76765
GSVIVT01009575001	NP_569040	mitogen-activated protein kinase kinase kinase 5 [Arabidopsis thaliana]	2.7866
GSVIVT01017956001	CBI26237	unnamed protein product [Vitis vinifera]	2.79077
GSVIVT01027569001	XP_002511752	Gibberellin receptor GID1, putative [Ricinus communis]	2.79077
GSVIVT01017838001	XP_002516835	inosine-uridine preferring nucleoside hydrolase, putative [Ricinus communis]	2.79286
GSVIVT01002586001	XP_002511290	copine, putative [Ricinus communis]	2.79494
GSVIVT01009316001	CBI19377	unnamed protein product [Vitis vinifera]	2.79909
GSVIVT01033490001	XP_002530716	ATP binding protein, putative [Ricinus communis]	2.85997
GSVIVT01027789001	No hits found		2.86196
GSVIVT01031743001	BAC02435	alpha-amylase [Ipomoea nil]	2.87774
GSVIVT01030258001	XP_002272040	PREDICTED: similar to DNA-binding protein [Vitis vinifera]	2.88753
GSVIVT01017223001	XP_002517565	Boron transporter, putative [Ricinus communis]	2.89336
GSVIVT01022719001	ABA28312	nitrilase 4B [Lupinus angustifolius]	2.90111
GSVIVT01000066001	ABL60872	germin-like protein 1 [Vitis vinifera]	2.90497
GSVIVT01019838001	AAQ10092	thaumatin-like protein [Vitis vinifera]	2.91265
GSVIVT01033919001	XP_002533854	short chain alcohol dehydrogenase, putative [Ricinus communis]	2.91265
GSVIVT01006634001	ACM45080	3-deoxy-D-arabino-heptulosonate-7-phosphate synthase 01 [Vitis vinifera]	2.91839
GSVIVT01009010001	XP_002533145	trehalose-6-phosphate synthase, putative [Ricinus communis]	2.93357
GSVIVT01010491001	AAM61740	unknown [Arabidopsis thaliana]	2.93923
GSVIVT01026030001	XP_002284684	PREDICTED: similar to non-symbiotic hemoglobin class 1 [Vitis vinifera]	2.93923
GSVIVT01026038001	XP_002284684	PREDICTED: similar to non-symbiotic hemoglobin class 1 [Vitis vinifera]	2.94111
GSVIVT01026045001	XP_002284684	PREDICTED: similar to non-symbiotic hemoglobin class 1 [Vitis vinifera]	2.97636
GSVIVT01005169001	XP_002518561	ATP binding protein, putative [Ricinus communis]	3.0018
GSVIVT01015018001	ADY68846	sucrose synthase [Gossypium herbaceum subsp. africanum]	3.01792
GSVIVT01001303001	XP_002525902	l-lactate dehydrogenase, putative [Ricinus communis]	3.02503
GSVIVT01005243001	CBI38393	unnamed protein product [Vitis vinifera]	3.03738
GSVIVT01031544001	XP_002278266	PREDICTED: similar to beta-1,3-glucanase [Vitis vinifera]	3.03914
GSVIVT01015261001	CBI27964	unnamed protein product [Vitis vinifera]	3.04264
GSVIVT01022812001	AAR37365	mitochondrial alternative oxidase [Nicotiana attenuata]	3.04439
GSVIVT01037910001	AAO22065	NtPRp27-like protein [Solanum tuberosum]	3.04614
GSVIVT01011620001	XP_002527534	ATP binding protein, putative [Ricinus communis]	3.04789
GSVIVT01011638001	XP_002526004	Benzoate carboxyl methyltransferase, putative [Ricinus communis]	3.04963
GSVIVT01019413001	XP_002509857	metal ion binding protein, putative [Ricinus communis]	3.05311
GSVIVT01030508001	AEM62884	ACC oxidase 5 [Actinidia deliciosa]	3.05485
GSVIVT01022483001	XP_002514453	Periplasmic beta-glucosidase precursor, putative [Ricinus communis]	3.08576
GSVIVT01008982001	ADQ00383	prephenate aminotransferase [Solanum lycopersicum]	3.11437
GSVIVT01017953001	XP_002516775	serine-threonine protein kinase, plant-type, putative [Ricinus communis]	3.11603
GSVIVT01017097001	XP_002514129	calmodulin binding protein, putative [Ricinus communis]	3.13258
GSVIVT01003658001	CBI40858	unnamed protein product [Vitis vinifera]	3.13422
GSVIVT01028256001	XP_002320939	multidrug/pheromone exporter, MDR family, ABC transporter family [Populus trichocarpa]	3.14078
GSVIVT01005067001	XP_002522352	Polyneuridine-aldehyde esterase precursor, putative [Ricinus communis]	3.14405
GSVIVT01000058001	XP_002284675	PREDICTED: germin-like protein 7 [Vitis vinifera]	3.14568
GSVIVT01010047001	CAF33484	putative pathogenesis-related protein [Cucumis sativus]	3.14731
GSVIVT01022459001	XP_002332458	cytochrome P450 [Populus trichocarpa]	3.16511
GSVIVT01013456001	XP_002301889	predicted protein [Populus trichocarpa]	3.17632
GSVIVT01035062001	XP_002274309	PREDICTED: similar to pathogenesis-related protein 10 [Vitis vinifera]	3.19535
GSVIVT01036532001	CBI16923	unnamed protein product [Vitis vinifera]	3.22651
GSVIVT01034209001	XP_002527747	monovalent cation:proton antiporter, putative [Ricinus communis]	3.23419
GSVIVT01019353001	XP_002523985	ATPP2-A2, putative [Ricinus communis]	3.26604
GSVIVT01020842001	XP_002520371	basic 7S globulin 2 precursor small subunit, putative [Ricinus communis]	3.2765
GSVIVT01031715001	Q43237	RecName: Full=Caffeoyl-CoA O-methyltransferase; AltName: Full=Trans-caffeoyl-CoA 3-O-methyltransferase; Short=CCOAMT; Short=CCOAOMT	3.28244
GSVIVT01006739001	XP_002262653	PREDICTED: hypothetical protein [Vitis vinifera]	3.2854
GSVIVT01026187001	XP_002277477	PREDICTED: hypothetical protein [Vitis vinifera]	3.28688
GSVIVT01000070001	ABL60872	germin-like protein 1 [Vitis vinifera]	3.28836
GSVIVT01030588001	XP_002524184	aconitase, putative [Ricinus communis]	3.29425
GSVIVT01014205001	BAD24818	cell attachment protein in somatic embryogenesis [Daucus carota]	3.29719
GSVIVT01000069001	ABL60872	germin-like protein 1 [Vitis vinifera]	3.30597
GSVIVT01035160001	XP_002514244	oligosaccharyl transferase, putative [Ricinus communis]	3.31615
GSVIVT01002482001	XP_002262653	PREDICTED: hypothetical protein [Vitis vinifera]	3.31759
GSVIVT01015859001	XP_002265234	PREDICTED: hypothetical protein [Vitis vinifera]	3.33056
GSVIVT01012082001	XP_002276716	PREDICTED: hypothetical protein [Vitis vinifera]	3.33628
GSVIVT01031128001	XP_002512422	respiratory burst oxidase, putative [Ricinus communis]	3.33914
GSVIVT01014999001	CAB95025	pectin methylesterase [Nicotiana tabacum]	3.34056
GSVIVT01025930001	BAD06575	LEDI-5c protein [Lithospermum erythrorhizon]	3.34767
GSVIVT01025926001	XP_002526414	12-oxophytodienoate reductase opr, putative [Ricinus communis]	3.34908
GSVIVT01000065001	ABL60872	germin-like protein 1 [Vitis vinifera]	3.36457
GSVIVT01011435001	XP_002531850	calcium ion binding protein, putative [Ricinus communis]	3.36737
GSVIVT01028752001	ACH54087	class III chitinase [Vitis vinifera]	3.37573
GSVIVT01029951001	ABD28522	Cupin, RmlC-type [Medicago truncatula]	3.37851
GSVIVT01027568001	XP_002511752	Gibberellin receptor GID1, putative [Ricinus communis]	3.38543
GSVIVT01031543001	XP_002278123	PREDICTED: similar to beta-1,3-glucanase [Vitis vinifera]	3.40327
GSVIVT01012343001	XP_002271411	PREDICTED: hypothetical protein [Vitis vinifera]	3.42223
GSVIVT01020665001	XP_002525140	ring finger protein, putative [Ricinus communis]	3.45154
GSVIVT01019836001	CAA71883	osmotin-like protein [Vitis vinifera]	3.46074
GSVIVT01028328001	ABW34392	R2R3 Myb14 transcription factor [Vitis vinifera]	3.46074
GSVIVT01015264001	CAI46244	Myb-like protein [Humulus lupulus]	3.50462
GSVIVT01012667001	AAC17616	Contains similarity to box helicases gb|U29097 from C. elegans and to the ENBP1 gene product gb|X95995 from Vicia sativa [Arabidopsis thaliana]	3.52231
GSVIVT01024290001	XP_002521517	glutathione s-transferase, putative [Ricinus communis]	3.52356
GSVIVT01018832001	AAT39511	ferulate 5-hydroxylase [Camptotheca acuminata]	3.5373
GSVIVT01033195001	XP_002533354	WRKY transcription factor, putative [Ricinus communis]	3.55213
GSVIVT01000060001	XP_002284675	PREDICTED: germin-like protein 7 [Vitis vinifera]	3.55336
GSVIVT01000067001	ABL60872	germin-like protein 1 [Vitis vinifera]	3.56194
GSVIVT01030328001	XP_002309151	ammonium transporter [Populus trichocarpa]	3.58496
GSVIVT01000062001	XP_002284675	PREDICTED: germin-like protein 7 [Vitis vinifera]	3.59813
GSVIVT01035638001	XP_002516537	ankyrin repeat-containing protein, putative [Ricinus communis]	3.60881
GSVIVT01027692001	NP_197517	RNA polymerase II transcription mediator [Arabidopsis thaliana]	3.61824
GSVIVT01031885001	ADP88811	fatty acid hydroperoxide lyase 2 [Vitis vinifera]	3.63343
GSVIVT01036320001	ADR74195	(E)-alpha-bergamotene synthase [Vitis vinifera]	3.63807
GSVIVT01018306001	NP_199929	ankyrin repeat-containing protein [Arabidopsis thaliana]	3.6427
GSVIVT01009462001	ABC47862	N-hydroxycinnamoyl/benzoyltransferase 3 [Glycine max]	3.66107
GSVIVT01009456001	ABC47848	N-hydroxycinnamoyl/benzoyltransferase 6 [Glycine max]	3.67582
GSVIVT01014539001	XP_002528877	ccd1, putative [Ricinus communis]	3.68706
GSVIVT01035426001	BAK61829	WRKY DNA-binding protein [Citrus unshiu]	3.6893
GSVIVT01014150001	NP_175749	putative LRR receptor-like serine/threonine-protein kinase [Arabidopsis thaliana]	3.69265
GSVIVT01026621001	XP_002530074	monoxygenase, putative [Ricinus communis]	3.70929
GSVIVT01036352001	ADR74195	(E)-alpha-bergamotene synthase [Vitis vinifera]	3.71589
GSVIVT01009563001	CAE12164	pheromone receptor-like protein [Quercus robur]	3.74308
GSVIVT01016259001	XP_002534143	protein binding protein, putative [Ricinus communis]	3.75596
GSVIVT01016932001	CBI36014	unnamed protein product [Vitis vinifera]	3.75702
GSVIVT01015298001	XP_002516533	serine-threonine protein kinase, plant-type, putative [Ricinus communis]	3.76447
GSVIVT01011116001	ACM68432	xyloglucanase-specific endoglucanase inhibitor protein [Petunia x hybrida]	3.80323
GSVIVT01017952001	XP_002516782	Amine oxidase [copper-containing] precursor, putative [Ricinus communis]	3.85
GSVIVT01009081001	XP_002284055	PREDICTED: hypothetical protein [Vitis vinifera]	3.86295
GSVIVT01025924001	BAD06575	LEDI-5c protein [Lithospermum erythrorhizon]	3.8679
GSVIVT01021549001	CAN78178	hypothetical protein VITISV_006271 [Vitis vinifera]	3.87676
GSVIVT01007663001	XP_002511332	ATP binding protein, putative [Ricinus communis]	3.91648
GSVIVT01033194001	ACV92018	WRKY transcription factor 16 [(Populus tomentosa x P. bolleana) x P. tomentosa]	3.9222
GSVIVT01038126001	AAM95447	class IV chitinase [Vitis vinifera]	3.9514
GSVIVT01038111001	ACM45716	class IV chitinase [Pyrus pyrifolia]	3.99005
GSVIVT01017937001	XP_002281683	PREDICTED: hexose transporter [Vitis vinifera]	3.99458
GSVIVT01036366001	ADR74197	germacrene D synthase [Vitis vinifera]	3.99458
GSVIVT01001059001	XP_002523521	chitinase, putative [Ricinus communis]	4.0054
GSVIVT01035061001	XP_002274483	PREDICTED: similar to pathogenesis-related protein 10.3 [Vitis vinifera]	4.02945
GSVIVT01022172001	AAY47050	ascorbate oxidase [Solanum lycopersicum]	4.03298
GSVIVT01001207001	ACO50428	chlorophyllase 1 [Pachira macrocarpa]	4.07296
GSVIVT01001210001	ACO50429	chlorophyllase 2 [Pachira macrocarpa]	4.0798
GSVIVT01013369001	AAR84578	catalase 1a [Lotus japonicus]	4.08661
GSVIVT01033257001	XP_002284216	PREDICTED: similar to AT-HSFB3 (Arabidopsis thaliana heat shock transcription factor B3); DNA binding / transcription factor [Vitis vinifera]	4.08746
GSVIVT01015139001	XP_002521356	ankyrin repeat-containing protein, putative [Ricinus communis]	4.0917
GSVIVT01006512001	XP_002518561	ATP binding protein, putative [Ricinus communis]	4.0917
GSVIVT01023245001	XP_002521828	serine-type endopeptidase inhibitor, putative [Ricinus communis]	4.1127
GSVIVT01018305001	XP_002336201	predicted protein [Populus trichocarpa]	4.1127
GSVIVT01032718001	NP_001148018	hypoxia induced protein conserved region containing protein [Zea mays]	4.12433
GSVIVT01000967001	NP_568287	protein TIFY 9 [Arabidopsis thaliana]	4.1819
GSVIVT01037352001	XP_002511679	Pectinesterase-2 precursor, putative [Ricinus communis]	4.1914
GSVIVT01010327001	ADB08699	B12D-like protein [Wolffia arrhiza]	4.19535
GSVIVT01022181001	AAY47050	ascorbate oxidase [Solanum lycopersicum]	4.20163
GSVIVT01003315001	CBI33096	unnamed protein product [Vitis vinifera]	4.21723
GSVIVT01017954001	XP_002516782	Amine oxidase [copper-containing] precursor, putative [Ricinus communis]	4.22265
GSVIVT01000764001	XP_002300789	cytochrome P450 [Populus trichocarpa]	4.22959
GSVIVT01025703001	ADF59061	phenylalanine ammonia-lyase 1 precursor [Pyrus x bretschneideri]	4.24489
GSVIVT01015189001	XP_002514122	DNA binding protein, putative [Ricinus communis]	4.2765
GSVIVT01037911001	ACE97813	peptidase M [Populus tremula]	4.37295
GSVIVT01037349001	XP_002511679	Pectinesterase-2 precursor, putative [Ricinus communis]	4.42895
GSVIVT01012026001	NP_172805	uncharacterized protein [Arabidopsis thaliana]	4.44029
GSVIVT01036315001	ADR74195	(E)-alpha-bergamotene synthase [Vitis vinifera]	4.47768
GSVIVT01000068001	ABL60872	germin-like protein 1 [Vitis vinifera]	4.49121
GSVIVT01036311001	ADR74195	(E)-alpha-bergamotene synthase [Vitis vinifera]	4.4957
GSVIVT01036344001	ADR74195	(E)-alpha-bergamotene synthase [Vitis vinifera]	4.50208
GSVIVT01011947001	XP_002524409	DNA-binding protein RAV1, putative [Ricinus communis]	4.50335
GSVIVT01028753001	ACH54087	class III chitinase [Vitis vinifera]	4.50398
GSVIVT01028718001	ACV92029	WRKY transcription factor 27 [(Populus tomentosa x P. bolleana) x P. tomentosa]	4.50779
GSVIVT01021723001	XP_002523157	Reticuline oxidase precursor, putative [Ricinus communis]	4.50906
GSVIVT01004836001	XP_002275217	PREDICTED: hypothetical protein [Vitis vinifera]	4.51916
GSVIVT01036361001	ADR74195	(E)-alpha-bergamotene synthase [Vitis vinifera]	4.62293
GSVIVT01025394001	ACU55136	dirigent-like protein 2 [Gossypium hirsutum]	4.69321
GSVIVT01025396001	CBI16484	unnamed protein product [Vitis vinifera]	4.70984
GSVIVT01037015001	ADN43443	pathogenesis-related protein 1 [Vitis hybrid cultivar]	4.71864
GSVIVT01036322001	ADR74199	gamma-cadinene synthase [Vitis vinifera]	4.74201
GSVIVT01035013001	XP_002277169	PREDICTED: class I beta-1,3-glucanase [Vitis vinifera]	4.76607
GSVIVT01001892001	CBI35683	unnamed protein product [Vitis vinifera]	4.80012
GSVIVT01036879001	ABN09755	Proteinase inhibitor I4, serpin [Medicago truncatula]	4.84046
GSVIVT01036360001	ADR66821	germacrene A synthase [Vitis vinifera]	4.86344
GSVIVT01010565001	ABJ97071	stilbene synthase 1 [Vitis vinifera]	4.86691
GSVIVT01025392001	CBI16481	unnamed protein product [Vitis vinifera]	4.87283
GSVIVT01036343001	ACO36239	(+)-valencene synthase [Vitis vinifera]	4.87823
GSVIVT01010590001	ABJ97071	stilbene synthase 1 [Vitis vinifera]	4.88996
GSVIVT01010581001	XP_002269293	PREDICTED: similar to Stilbene synthase 4 [Vitis vinifera]	4.89627
GSVIVT01023922001	CBI37783	unnamed protein product [Vitis vinifera]	4.9222
GSVIVT01029545001	NP_190663	cytochrome BC1 synthesis-like protein [Arabidopsis thaliana]	4.9222
GSVIVT01010582001	XP_002269293	PREDICTED: similar to Stilbene synthase 4 [Vitis vinifera]	4.92505
GSVIVT01036372001	ADR74197	germacrene D synthase [Vitis vinifera]	4.93546
GSVIVT01010589001	XP_002278354	PREDICTED: similar to Stilbene synthase 5 [Vitis vinifera]	4.9486
GSVIVT01020745001	XP_002523149	Reticuline oxidase precursor, putative [Ricinus communis]	4.95745
GSVIVT01010579001	XP_002269293	PREDICTED: similar to Stilbene synthase 4 [Vitis vinifera]	4.96532
GSVIVT01001280001	XP_002529785	dimethylaniline monooxygenase, putative [Ricinus communis]	5.00405
GSVIVT01025393001	ACU55136	dirigent-like protein 2 [Gossypium hirsutum]	5.00675
GSVIVT01010563001	ABF06886	stilbene synthase [Vitis pseudoreticulata]	5.00988
GSVIVT01010584001	XP_002269293	PREDICTED: similar to Stilbene synthase 4 [Vitis vinifera]	5.02237
GSVIVT01032513001	CAH05011	alpha-dioxygenase [Pisum sativum]	5.06005
GSVIVT01025391001	ACU55136	dirigent-like protein 2 [Gossypium hirsutum]	5.06134
GSVIVT01021134001	ABQ02271	O-methyltransferase [Vitis vinifera]	5.09001
GSVIVT01010561001	ABJ97068	stilbene synthase [Vitis vinifera]	5.1035
GSVIVT01021126001	ACF25911	MLO-like protein 6 [Vitis vinifera]	5.11187
GSVIVT01024653001	XP_002528768	UDP-glucosyltransferase, putative [Ricinus communis]	5.11562
GSVIVT01010556001	ABF06883	stilbene synthase [Vitis pseudoreticulata]	5.11811
GSVIVT01002585001	XP_002525028	conserved hypothetical protein [Ricinus communis]	5.17752
GSVIVT01010554001	XP_002263962	PREDICTED: similar to Stilbene synthase 1 [Vitis vinifera]	5.21179
GSVIVT01010568001	XP_002263962	PREDICTED: similar to Stilbene synthase 1 [Vitis vinifera]	5.21723
GSVIVT01010570001	AAM21771	stilbene synthase [Parthenocissus henryana]	5.23993
GSVIVT01010557001	XP_002263962	PREDICTED: similar to Stilbene synthase 1 [Vitis vinifera]	5.27575
GSVIVT01024655001	XP_002528768	UDP-glucosyltransferase, putative [Ricinus communis]	5.31034
GSVIVT01010574001	XP_002269293	PREDICTED: similar to Stilbene synthase 4 [Vitis vinifera]	5.31506
GSVIVT01037348001	XP_002511679	Pectinesterase-2 precursor, putative [Ricinus communis]	5.32661
GSVIVT01004838001	XP_002275217	PREDICTED: hypothetical protein [Vitis vinifera]	5.32876
GSVIVT01011766001	NP_176821	plastid movement impaired 2 protein [Arabidopsis thaliana]	5.3302
GSVIVT01032044001	XP_002871234	polygalacturonase inhibiting protein 1 [Arabidopsis lyrata subsp. lyrata]	5.33485
GSVIVT01010578001	AAK69395	resveratrol synthase [Vitis vinifera]	5.33878
GSVIVT01015136001	BAK61847	Ankyrin repeat family protein [Citrus unshiu]	5.35931
GSVIVT01005167001	XP_002518563	serine-threonine protein kinase, plant-type, putative [Ricinus communis]	5.36982
GSVIVT01027652001	O04887	RecName: Full=Pectinesterase 2; Short=PE 2; AltName: Full=Pectin methylesterase; Flags: Precursor	5.4002
GSVIVT01010583001	XP_002269293	PREDICTED: similar to Stilbene synthase 4 [Vitis vinifera]	5.43296
GSVIVT01010585001	S53314	stilbene synthase - grape	5.44361
GSVIVT01004785001	NP_176448	flavin-containing monooxygenase-like protein [Arabidopsis thaliana]	5.4851
GSVIVT01036331001	ADR74199	gamma-cadinene synthase [Vitis vinifera]	5.49249
GSVIVT01015141001	XP_002521356	ankyrin repeat-containing protein, putative [Ricinus communis]	5.49761
GSVIVT01008303001	ABH02839	MYB transcription factor MYB84 [Glycine max]	5.55827
GSVIVT01010580001	S53314	stilbene synthase - grape	5.56407
GSVIVT01011144001	No hits found		5.60763
GSVIVT01010572001	XP_002269293	PREDICTED: similar to Stilbene synthase 4 [Vitis vinifera]	5.66249
GSVIVT01006148001	ABM67591	phenylalanin ammonia-lyase [Vitis vinifera]	5.75649
GSVIVT01024292001	ABM67591	phenylalanin ammonia-lyase [Vitis vinifera]	5.76075
GSVIVT01015125001	XP_002521356	ankyrin repeat-containing protein, putative [Ricinus communis]	5.85649
GSVIVT01024294001	ABM67591	phenylalanin ammonia-lyase [Vitis vinifera]	5.93711
GSVIVT01026213001	AAM21771	stilbene synthase [Parthenocissus henryana]	5.93805
GSVIVT01024293001	ABM67591	phenylalanin ammonia-lyase [Vitis vinifera]	5.9535
GSVIVT01024306001	BAA31258	phenylalanine ammonia-lyase [Vitis vinifera]	5.97705
GSVIVT01024315001	ABM67591	phenylalanin ammonia-lyase [Vitis vinifera]	6.01502
GSVIVT01026220001	ABF06883	stilbene synthase [Vitis pseudoreticulata]	6.02459
GSVIVT01035059001	XP_002274617	PREDICTED: similar to pathogenesis-related protein 10.3 [Vitis vinifera]	6.06523
GSVIVT01024295001	ABM67591	phenylalanin ammonia-lyase [Vitis vinifera]	6.0917
GSVIVT01024299001	P45735	RecName: Full=Phenylalanine ammonia-lyase	6.09571
GSVIVT01020746001	XP_002523162	Reticuline oxidase precursor, putative [Ricinus communis]	6.09677
GSVIVT01024305001	ABM67591	phenylalanin ammonia-lyase [Vitis vinifera]	6.09761
GSVIVT01009837001	XP_002510488	Galactose oxidase precursor, putative [Ricinus communis]	6.11228
GSVIVT01035060001	XP_002274535	PREDICTED: similar to pathogenesis-related protein 10.3 [Vitis vinifera]	6.14547
GSVIVT01008738001	CAN83887	hypothetical protein VITISV_001638 [Vitis vinifera]	6.1639
GSVIVT01000214001	XP_002323167	ABC transporter family protein [Populus trichocarpa]	6.20731
GSVIVT01032256001	CAA70595	cinnamate 4-hydroxylase [Phaseolus vulgaris]	6.20926
GSVIVT01024303001	ABM67591	phenylalanin ammonia-lyase [Vitis vinifera]	6.25908
GSVIVT01035055001	CAC16166	pathogenesis-related protein 10 [Vitis vinifera]	6.27705
GSVIVT01036348001	ADR66821	germacrene A synthase [Vitis vinifera]	6.29333
GSVIVT01038047001	AAN85826	glutathione S-transferase [Vitis vinifera]	6.31125
GSVIVT01037344001	XP_002511679	Pectinesterase-2 precursor, putative [Ricinus communis]	6.32715
GSVIVT01012018001	XP_002530038	protein binding protein, putative [Ricinus communis]	6.46434
GSVIVT01035166001	CAA70595	cinnamate 4-hydroxylase [Phaseolus vulgaris]	6.48172
GSVIVT01036591001	XP_002525545	catalytic, putative [Ricinus communis]	6.48365
GSVIVT01036342001	ADR74195	(E)-alpha-bergamotene synthase [Vitis vinifera]	6.54241
GSVIVT01029528001	NP_193738	Polygalacturonase QRT3 [Arabidopsis thaliana]	6.99729
GSVIVT01035066001	XP_002274309	PREDICTED: similar to pathogenesis-related protein 10 [Vitis vinifera]	7.23487
GSVIVT01035076001	XP_002516987	Major allergen Pru ar, putative [Ricinus communis]	7.27864
GSVIVT01036330001	ADR74199	gamma-cadinene synthase [Vitis vinifera]	7.59619
GSVIVT01033481001	XP_002534537	Homeobox-leucine zipper protein HAT14, putative [Ricinus communis]	7.82337
GSVIVT01014791001	AAU44488	hypothetical protein AT3G50170 [Arabidopsis thaliana]	7.84549
GSVIVT01032554001	XP_002517441	ATP binding protein, putative [Ricinus communis]	7.86728
GSVIVT01025515001	ABB72842	NAC protein 1 [Elaeis guineensis]	7.93664
GSVIVT01029773001	BAE16616	peroxidase [Populus alba]	7.93958
GSVIVT01008816001	XP_002520319	kinase, putative [Ricinus communis]	8.21675
GSVIVT01028316001	CBI37105	unnamed protein product [Vitis vinifera]	8.30378
GSVIVT01003649001	XP_002267379	PREDICTED: hypothetical protein [Vitis vinifera]	8.49586
GSVIVT01021654001	XP_002300400	cinnamyl alcohol dehydrogenase-like protein [Populus trichocarpa]	8.55267
GSVIVT01032557001	XP_002511494	ATP binding protein, putative [Ricinus communis]	8.64926
GSVIVT01034909001	XP_002312301	1-cys peroxiredoxin [Populus trichocarpa]	9.05528
GSVIVT01020585001	XP_002328046	aminotransferase family protein [Populus trichocarpa]	9.07012
GSVIVT01036278001	AAC33732	PR-4 type protein [Vitis vinifera]	9.09011
GSVIVT01005065001	XP_002522344	Polyneuridine-aldehyde esterase precursor, putative [Ricinus communis]	9.17368
GSVIVT01033063001	ACH88751	WRKY DNA binding protein [Fragaria x ananassa]	9.22882
GSVIVT01019414001	ABA01475	1-aminocyclopropane-1-carboxylate synthase [Gossypium hirsutum]	9.29002
GSVIVT01036370001	ADR74197	germacrene D synthase [Vitis vinifera]	9.35315
GSVIVT01027770001	XP_002529292	Ethylene-responsive transcription factor, putative [Ricinus communis]	9.48784
GSVIVT01015028001	XP_002516169	dimethylaniline monooxygenase, putative [Ricinus communis]	9.59805
GSVIVT01021797001	XP_002517054	calmodulin, putative [Ricinus communis]	9.6961
GSVIVT01036333001	ADR74195	(E)-alpha-bergamotene synthase [Vitis vinifera]	9.90914
GSVIVT01004784001	NP_172678	flavin-monooxygenase glucosinolate S-oxygenase 5 [Arabidopsis thaliana]	9.9993
GSVIVT01036340001	ADR74195	(E)-alpha-bergamotene synthase [Vitis vinifera]	10.4798
GSVIVT01036351001	ADR74195	(E)-alpha-bergamotene synthase [Vitis vinifera]	10.8918
