# Supplementary material for: Insights into the Mechanisms Underlying Ultraviolet-C Induced Resveratrol Metabolism in Grapevine (V. amurensis Rupr.) cv. “Tonghua-3”
Source: Front Plant Sci. 2016 Apr 19;7:503. doi: 10.3389/fpls.2016.00503 (PMC4835806; doi:10.3389/fpls.2016.00503)
Supplement: Table S5 — Functional categorization of differentially expressed genes after UV-C treatment within the “biological process” category of Gene Ontology (GO). [file DataSheet5.XLS]

## Sheet: Table S5
Supplementary Table S5. Functional categorization of differentially expressed genes after UV-C treatment based on biological process of Gene Ontology (GO).
GO term ID	Description	4 h-number of up-regulated genes	4 h-number of down-regulated genes	24 h-number of up-regulated genes	24 h-number of down-regulated genes	Category
GO:0009838	abscission	1	1	0	3	Biological process
GO:0022904	respiratory electron transport chain	1	0	1	0	Biological process
GO:0007267	cell-cell signaling	1	0	0	1	Biological process
GO:0015979	photosynthesis	2	2	3	2	Biological process
GO:0009606	tropism	3	3	2	1	Biological process
GO:0006259	DNA metabolic process	3	0	9	5	Biological process
GO:0040029	regulation of gene expression, epigenetic	4	0	1	1	Biological process
GO:0040007	growth	4	0	6	1	Biological process
GO:0006412	translation	4	0	22	1	Biological process
GO:0007610	behavior	5	0	2	1	Biological process
GO:0009856	pollination	6	1	4	4	Biological process
GO:0009835	ripening	6	1	8	4	Biological process
GO:0007154	cell communication	6	1	6	1	Biological process
GO:0019725	cellular homeostasis	8	0	10	2	Biological process
GO:0009875	pollen-pistil interaction	8	1	10	1	Biological process
GO:0009991	response to extracellular stimulus	12	1	13	2	Biological process
GO:0016049	cell growth	14	2	13	5	Biological process
GO:0009908	flower development	14	3	10	10	Biological process
GO:0006091	generation of precursor metabolites and energy	15	2	29	4	Biological process
GO:0007049	cell cycle	17	1	11	4	Biological process
GO:0009791	post-embryonic development	19	1	11	9	Biological process
GO:0030154	cell differentiation	20	6	13	8	Biological process
GO:0009790	embryonic development	23	2	17	4	Biological process
GO:0009653	anatomical structure morphogenesis	24	7	19	13	Biological process
GO:0006139	nucleobase, nucleoside, nucleotide and nucleic acid metabolic process	25	2	29	5	Biological process
GO:0000003	reproduction	34	10	25	20	Biological process
GO:0019538	protein metabolic process	35	3	36	11	Biological process
GO:0008219	cell death	38	0	20	11	Biological process
GO:0005975	carbohydrate metabolic process	38	10	77	16	Biological process
GO:0009605	response to external stimulus	40	6	34	15	Biological process
GO:0016043	cellular component organization	47	12	40	26	Biological process
GO:0006629	lipid metabolic process	48	17	43	30	Biological process
GO:0019748	secondary metabolic process	58	22	70	41	Biological process
GO:0006519	cellular amino acid and derivative metabolic process	72	17	90	28	Biological process
GO:0007275	multicellular organismal development	73	15	60	21	Biological process
GO:0007165	signal transduction	74	6	70	16	Biological process
GO:0009719	response to endogenous stimulus	75	16	83	23	Biological process
GO:0009628	response to abiotic stimulus	75	20	70	35	Biological process
GO:0009056	catabolic process	75	10	108	18	Biological process
GO:0006350	transcription	78	12	57	16	Biological process
GO:0009607	response to biotic stimulus	87	3	86	19	Biological process
GO:0006810	transport	91	18	80	36	Biological process
GO:0006464	protein modification process	113	10	92	14	Biological process
GO:0009058	biosynthetic process	132	31	164	62	Biological process
GO:0009987	cellular process	181	39	205	80	Biological process
GO:0008152	metabolic process	187	30	255	63	Biological process
GO:0006950	response to stress	221	22	239	59	Biological process
Unclassified	Unclassified	212	21	184	61	Biological process
