# Supplementary material for: Insights into the Mechanisms Underlying Ultraviolet-C Induced Resveratrol Metabolism in Grapevine (V. amurensis Rupr.) cv. “Tonghua-3”
Source: Front Plant Sci. 2016 Apr 19;7:503. doi: 10.3389/fpls.2016.00503 (PMC4835806; doi:10.3389/fpls.2016.00503)
Supplement: Table S6 — Functional categorization of differentially expressed genes after UV-C treatment within the “molecular function” category of Gene Ontology (GO). [file DataSheet6.XLS]

## Sheet: Table S6
Supplementary Table S6. Functional categorization of differentially expressed genes after UV-C treatment based on molecular function of Gene Ontology (GO).
GO term ID	Description	4 h-number of regulated genes	4 h-number of up-regulated genes	24 h-number of up-regulated genes	24 h-number of down-regulated genes	Category
GO:0005102	receptor binding	0	0	1	0	Molecular function
GO:0008135	translation factor activity, nucleic acid binding	2	0	1	0	Molecular function
GO:0003774	motor activity	2	0	0	2	Molecular function
GO:0004518	nuclease activity	3	0	1	0	Molecular function
GO:0019825	oxygen binding	0	1	3	1	Molecular function
GO:0003723	RNA binding	6	2	8	2	Molecular function
GO:0004871	signal transducer activity	10	0	10	1	Molecular function
GO:0003676	nucleic acid binding	11	1	9	0	Molecular function
GO:0030234	enzyme regulator activity	11	0	10	1	Molecular function
GO:0005198	structural molecule activity	4	0	20	2	Molecular function
GO:0008289	lipid binding	15	2	14	2	Molecular function
GO:0030528	transcription regulator activity	24	2	17	2	Molecular function
GO:0030246	carbohydrate binding	19	2	30	2	Molecular function
GO:0003700	transcription factor activity	49	7	35	9	Molecular function
GO:0005215	transporter activity	57	9	53	18	Molecular function
GO:0003677	DNA binding	64	10	51	15	Molecular function
GO:0004872	receptor activity	78	8	66	11	Molecular function
GO:0016301	kinase activity	107	7	94	14	Molecular function
GO:0016787	hydrolase activity	130	15	127	39	Molecular function
GO:0016740	transferase activity	140	20	160	46	Molecular function
GO:0000166	nucleotide binding	176	12	156	37	Molecular function
GO:0005515	protein binding	223	28	177	54	Molecular function
GO:0005488	binding	197	28	243	65	Molecular function
GO:0003824	catalytic activity	212	25	296	60	Molecular function
Unclassified	Unclassified	197	22	166	68	Molecular function
