# Supplementary material for: Insights into the Mechanisms Underlying Ultraviolet-C Induced Resveratrol Metabolism in Grapevine (V. amurensis Rupr.) cv. “Tonghua-3”
Source: Front Plant Sci. 2016 Apr 19;7:503. doi: 10.3389/fpls.2016.00503 (PMC4835806; doi:10.3389/fpls.2016.00503)
Supplement: Table S7 — Functional categorization of differentially expressed genes after UV-C treatment within the cellular component category of Gene Ontology (GO). [file DataSheet7.XLS]

## Sheet: Table S7
Supplementary Table S7. Functional categorization of differentially expressed genes after UV-C treatment based on cellular component of Gene Ontology (GO).
GO term ID	Description	4 h-number of up-regulated genes	4 h-number of down-regulated genes	24 h-number of up-regulated genes	24 h-number of down-regulated genes	Category
GO:0005635	nuclear envelope	0	1	0	0	Cellular Component
GO:0005764	lysosome	1	1	4	1	Cellular Component
GO:0030312	external encapsulating structure	1	0	1	0	Cellular Component
GO:0005654	nucleoplasm	2	0	4	1	Cellular Component
GO:0005578	proteinaceous extracellular matrix	3	0	3	0	Cellular Component
GO:0005615	extracellular space	3	0	13	0	Cellular Component
GO:0009579	thylakoid	5	2	8	11	Cellular Component
GO:0005777	peroxisome	7	0	9	1	Cellular Component
GO:0005840	ribosome	8	2	23	6	Cellular Component
GO:0005856	cytoskeleton	9	1	3	4	Cellular Component
GO:0005730	nucleolus	11	0	18	0	Cellular Component
GO:0005768	endosome	12	2	13	0	Cellular Component
GO:0005623	cell	18	5	22	9	Cellular Component
GO:0005622	intracellular	26	4	48	5	Cellular Component
GO:0005794	Golgi apparatus	26	3	10	5	Cellular Component
GO:0005618	cell wall	30	6	49	11	Cellular Component
GO:0005783	endoplasmic reticulum	32	15	31	17	Cellular Component
GO:0005773	vacuole	38	9	60	15	Cellular Component
GO:0005829	cytosol	38	3	54	10	Cellular Component
GO:0005576	extracellular region	45	13	78	21	Cellular Component
GO:0005739	mitochondrion	47	2	53	7	Cellular Component
GO:0009536	plastid	72	2	81	24	Cellular Component
GO:0005634	nucleus	101	15	99	29	Cellular Component
GO:0005737	cytoplasm	127	6	146	20	Cellular Component
GO:0005886	plasma membrane	181	17	179	37	Cellular Component
GO:0016020	membrane	251	44	243	85	Cellular Component
Unclassified	Unclassified	285	29	287	96	Cellular Component
