# Supplementary material for: Insights into the Mechanisms Underlying Ultraviolet-C Induced Resveratrol Metabolism in Grapevine (V. amurensis Rupr.) cv. “Tonghua-3”
Source: Front Plant Sci. 2016 Apr 19;7:503. doi: 10.3389/fpls.2016.00503 (PMC4835806; doi:10.3389/fpls.2016.00503)
Supplement: Table S8 — Significantly altered pathways 4 and 24 h after UV-C treatment with a P-value cutoff of < 0.05. [file DataSheet8.XLS]

## Sheet: Table S8
Supplementary Table S8. Significantly changed pathways 4 h and 24 h after UV-C treatment with a P value cutoff of less than 0.05.
Pathway name	4 h-p value	24 h-p value
flavonoid biosynthesis	4.32834e-25	3.31571e-23
13-LOX and 13-HPL pathway	0.000814906	8.72704e-06
acetoin biosynthesis III	0.0289907	0.00438707
acetyl-CoA biosynthesis (from pyruvate)	0.0289907	0.00438707
acrylonitrile degradation	0.001028	1.62351e-12
aerobic respiration -- electron donor II	1	0.0112777
aldoxime degradation	0.001028	1.62351e-12
asparagine biosynthesis I	1	0.0112777
asparagine biosynthesis II	1	0.0112777
avenacin biosynthesis	1	0.000125219
biotin biosynthesis II	0.00533255	1
C4 photosynthetic carbon assimilation cycle	0.00533255	1
Calvin-Benson-Bassham cycle	1	8.72704e-06
chlorogenic acid biosynthesis I	0.000130924	1.31171e-05
chorismate biosynthesis	9.98179e-09	1.42237e-07
cyanide detoxification	0.001028	1.62351e-12
cysteine biosynthesis I	0.0152257	1
DIMBOA-glucoside degradation	1	0.000125219
divinyl ether biosynthesis II (13-LOX)	0.000814906	8.72704e-06
ethylene biosynthesis from methionine	0.0152257	0.00119068
farnesene biosynthesis	1	1.64683e-13
fatty acid β-oxidation II (core pathway)	1	0.0112777
free phenylpropanoid acid biosynthesis	0.0289907	0.000125219
galactose degradation II	0.0152257	0.00119068
galactosylcyclitol biosynthesis	0.00533255	1
gluconeogenesis	1	0.000229691
glutamine biosynthesis	1	0.0112777
glutaminyl-tRNAgln biosynthesis via transamidation	1	0.0112777
glutathione-mediated detoxification	1	1.62351e-12
glycolysis I	1	1.55865e-10
glycolysis IV (plant cytosol)	1	1.594e-11
heme biosynthesis from uroporphyrinogen I	0.00533255	1
heme biosynthesis I	0.0034552	1
homogalacturonan biosynthesis	0.00146063	1
homogalacturonan degradation	1.66427e-07	1.47039e-08
homoserine biosynthesis	0.0112777	1
IAA biosynthesis IV	0.001028	1.62351e-12
jasmonic acid biosynthesis	6.55217e-07	1.02202e-09
leucopelargonidin and leucocyanidin biosynthesis	1	0.0112777
linalool biosynthesis	1	1.64683e-13
lysine biosynthesis VI	1	0.00119068
methionine degradation I (to homocysteine)	1	0.0112777
methylquercetin biosynthesis	0.0152257	0.00119068
mevalonate degradation	1	0.0112777
NAD biosynthesis I (from aspartate)	0.00533255	1
nitrate reduction VI (assimilatory)	1	0.0112777
oxygenic photosynthesis	1	8.72704e-06
pantothenate and coenzymeA biosynthesis II	0.00146063	0.00438707
pantothenate biosynthesis I	0.00533255	0.0112777
pentose phosphate pathway	1	0.000125219
pentose phosphate pathway (non-oxidative branch)	1	0.0112777
pentose phosphate pathway (oxidative branch)	1	0.0112777
phenylalanine degradation II (anaerobic)	0.0289907	0.00438707
phenylpropanoid biosynthesis	8.87472e-09	2.49701e-07
phenylpropanoid biosynthesis, initial reactions	5.28847e-18	1.86866e-13
photorespiration	0.00533255	1
purine degradation I (aerobic)	0.00533255	1
pyruvate fermentation to ethanol II	0.0289907	0.00438707
Rubisco shunt	1	1.37765e-08
S-adenosyl-L-methionine cycle	1	0.0112777
S-adenosylmethionine biosynthesis	1	0.0112777
salicylate biosynthesis	1.43319e-14	1.21371e-10
salvage pathways of purine nucleosides II (plant)	0.0152257	1
saponin biosynthesis I	1	0.000125219
serine biosynthesis	0.00533255	1
simple coumarins biosynthesis	0.000130924	0.000573629
sorbitol degradation	1	0.0112777
spermidine biosynthesis	1	0.0112777
spermine biosynthesis	1	0.0112777
starch degradation	1	0.00119068
suberin biosynthesis	4.88452e-23	3.72653e-21
sucrose degradation I	0.0289907	0.00438707
sucrose degradation III	0.0152257	0.0314517
sulfite oxidation III	1	0.00119068
superpathway of asparagine biosynthesis	1	0.0112777
superpathway of phenylalanine, tyrosine, and tryptophan biosynthesis	9.98179e-09	1.42237e-07
superpathway of polyamine biosynthesis II	1	0.0112777
superpathway of purines degradation in plants	0.0152257	1
superpathway of serine and glycine biosynthesis I	0.000385989	1
tetrapyrrole biosynthesis I	1	0.0314517
trehalose biosynthesis I	0.000385989	1
trehalose biosynthesis II	0.000385989	1
trehalose biosynthesis III	0.000385989	1
triacylglycerol degradation	2.34144e-13	1
tRNA charging pathway	1	0.00119068
tryptophan degradation VII (via indole-3-pyruvate)	0.0289907	0.00438707
valine degradation II	0.0289907	0.00438707
very long chain fatty acid biosynthesis	0.000370345	7.18596e-05
wax esters biosynthesis I	0.0152257	0.00119068
xylitol degradation	1	0.0112777
α-amyrin biosynthesis	1	0.000125219
β-alanine biosynthesis I	1	0.00438707
