# Supplementary material for: Insights into the Mechanisms Underlying Ultraviolet-C Induced Resveratrol Metabolism in Grapevine (V. amurensis Rupr.) cv. “Tonghua-3”
Source: Front Plant Sci. 2016 Apr 19;7:503. doi: 10.3389/fpls.2016.00503 (PMC4835806; doi:10.3389/fpls.2016.00503)
Supplement: Table S9 — Primer sequences used for qRT-PCR. [file DataSheet9.XLS]

## Sheet: Table S9
Supplementary Table S9. Primer used for qRT-PCR
Gene ID	GenBank top hit accession	Gene description	Forward Primer	Reverse Primer
GSVIVT01008303001	ABH02839	MYB transcription factor MYB84 [Glycine max]	ATCCACAACATCCCAAGTGTCC	TCTGCCAAATCACTATCCACCC
GSVIVT01015264001	CAI46244	Myb-like protein [Humulus lupulus]	ATCGGAAGCAGGTGGTCAGTC	CCGAATCTGTACCGAAACCAAC
GSVIVT01000521001	XP_002264019	PREDICTED: similar to chalcone synthase [Vitis vinifera]	TCCTGACTACTACTTTCGC	CCAGGGAAGCTGCCATGTATT
GSVIVT01024306001	BAA31258	phenylalanine ammonia-lyase [Vitis vinifera]	CCACTGGAGCCAATGGAGAA	GTGCAAGGGTGAAATCCCCTA
GSVIVT01024299001	P45735	RecName: Full=Phenylalanine ammonia-lyase	GGACTATGGTTTCAAGGGAGCAG	CACTGAGACAATCCAGAAGAGGG
GSVIVT01035166001	CAA70595	cinnamate 4-hydroxylase [Phaseolus vulgaris]	GGGAAATAATGGCTGCTAATGG	CCCTGGAGGATGGTGGTGA
GSVIVT01029183001	AAF91309	4-coumarate:coA ligase 2 [Rubus idaeus]	GCTTGGACAGGGCTACGGGA	GCAGGTGCGACTTGAAATCCCT
GSVIVT01010556001	ABF06883	stilbene synthase [Vitis pseudoreticulata]	GGTTACAAATTAAGAGCAATA	TGACTCAGGTACAAATCCAAAT
GSVIVT01010565001	ABJ97071	stilbene synthase 1 [Vitis vinifera]	GGTATAAATTAAGTGAAGGGGAA	GATAATGAAACAGTGAGATA
GSVIVT01010563001	ABF06886	stilbene synthase [Vitis pseudoreticulata]	TGCCACGGGTACAAATTGAGTTA	GGAAGCCCTCCAGCAATCAGT
GSVIVT01010568001	XP_002263962	PREDICTED: similar to Stilbene synthase 1 [Vitis vinifera]	TGCTGCATAGCGTTCCTCCA	CCCCACATGAACACAACATCAATA
GSVIVT01010554001	XP_002263962	PREDICTED: similar to Stilbene synthase 1 [Vitis vinifera]	CGTGAGGTAAAGAAGAATGGTC	CGCAGTCTAACAATGACTTGAA
GSVIVT01010589001	XP_002278354	PREDICTED: similar to Stilbene synthase 5 [Vitis vinifera]	CGATCATAACATTGAGGGATTGTAG	GGGGATACAACTTTTCAGGAAAC
GSVIVT01010568001	XP_002263962	PREDICTED: similar to Stilbene synthase 1 [Vitis vinifera]	TGCTGCATAGCGTTCCTCCA	CCCCACATGAACACAACATCAATA
GSVIVT01010565001	ABJ97071	stilbene synthase 1 [Vitis vinifera]	GGTATAAATTAAGTGAAGGGGAA	GGGATAATGAAACAGTGAGATA
GSVIVT01010563001	ABF06886	stilbene synthase [Vitis pseudoreticulata]	TGCCACGGGTACAAATTGAGTTA	GGAAGCCCTCCAGCAATCAGT
GSVIVT01024554001	ABA59555	cinnamate-4-hydroxylase [Parthenocissus henryana]	AGGTCGCCTATGGAGGAAGTGT	TGGTTGGCTGTCAGATGGTGTC
GSVIVT01032256001	CAA70595	cinnamate 4-hydroxylase [Phaseolus vulgaris]	CGAGTATGATCCCAGGGCAAC	GCCTACCATCCCTAAAGAGTCCA
GSVIVT01011768001	ABW34393	R2R3 MYB C2 repressor motif-like1 protein [Vitis vinifera]	CGCAATCACCATTCCTCAACC	GCTCTCCCGCTCTTGTTCACTT
GSVIVT01022659001	XP_002265406	PREDICTED: similar to myb-related transcription factor VvMYBA1 [Vitis vinifera]	GCTAACAGGCTTTCCCACCATA	CCTTTGTCTGATGTTGTGCGTGT
GSVIVT01010584001	XP_002269293	PREDICTED: similar to Stilbene synthase 4 [Vitis vinifera]	GGTTTGATATCTGAAAACATAGAG	GAAGATGATTTCATGGTGATATATC
GSVIVT01010579001	XP_002269293	PREDICTED: similar to Stilbene synthase 4 [Vitis vinifera]
GSVIVT01010578001	AAK69395	resveratrol synthase [Vitis vinifera]
GSVIVT01010585001	S53314	stilbene synthase - grape	CCTTCTGAAACTGCTTTGGACTCT	GGGTTGCGATAACTTCGTTATTGT
GSVIVT01010580001	S53314	stilbene synthase - grape
GSVIVT01022067001	WRKY23		CAAAGCGAGGAATCACAGGG	CAGCGACGACATAAACGAA
GSVIVT01012682001	WRKY31		CTCACCCTTGATTCTATTGCC	AAATCCACCTCCCGCCTC
not defined	CHS2		CACCCACTTGGACTCCCTCG	CCTGTGCTGCCTTTCCCTTCT
