# Supplementary material for: Insights into the Mechanisms Underlying Ultraviolet-C Induced Resveratrol Metabolism in Grapevine (V. amurensis Rupr.) cv. “Tonghua-3”
Source: Front Plant Sci. 2016 Apr 19;7:503. doi: 10.3389/fpls.2016.00503 (PMC4835806; doi:10.3389/fpls.2016.00503)
Supplement: Table S10 — Experimental validation of RNA-Seq results using qRT-PCR expression analysis. [file DataSheet10.XLS]

## Sheet: Table S10
Table S10. Experimental validation using qRT-PCR expression analysis.
Gene ID	Log2(FC)4UV versus 4CK		Log2(FC)24UV versus 24CK
	mRNA-seq	qRT-PCR	mRNA-seq	qRT-PCR
GSVIVT01008303001	5.49	6.11	5.56	4.68
GSVIVT01015264001	4.97	6.24	3.5	3.14
GSVIVT01000521001	-0.32	-0.5	-4.47	-2.02
GSVIVT01024306001	5.63	5.93	5.98	5.37
GSVIVT01024299001	5.65	6.13	6.1	5.01
GSVIVT01035166001	6.81	5.46	6.48	4.07
GSVIVT01029183001	3.59	3.05	3.77	3.12
GSVIVT01010556001	4.9222	5.57	5.12	3.46
GSVIVT01010565001	2.97	2.05	4.87	4.13
GSVIVT01010563001	4.42	3.28	5.01	4.28
GSVIVT01010568001	4.7939	3.15	5.22	3.96
GSVIVT01010554001	4.72886	6.56638	5.25496	2.28667
GSVIVT01010589001	4.24089	2.10403	4.94845	3.00958
GSVIVT01010568001	4.77843	3.37241	5.23853	3.46087
GSVIVT01010565001	2.97091	1.65111	4.85593	1.59509
GSVIVT01010563001	4.36756	3.35616	5.01181	3.2318
GSVIVT01024554001	1.04192	2.58496	1.04658	1.32193
GSVIVT01032256001	2.6287	5.32193	2.63657	4.52356
GSVIVT01011768001	-1.63729	-0.136062	-1.2185	-1.61454
GSVIVT01022659001	-1.78786	0.103308	-2.60116	-2.07405
GSVIVT01022067001	1.49057	2.03613	1.18269	0.965446
GSVIVT01012682001	2.91648	3.12848	0	1.03522
